# Supplementary material for: 1-Benz­yloxy-2,5-bis­(chloro­meth­yl)-4-meth­oxy­benzene
Source: Acta Crystallogr Sect E Struct Rep Online. 2012 Jul 4;68(Pt 8):o2339. doi: 10.1107/S1600536812029558 (PMC3414275; doi:10.1107/S1600536812029558)
Supplement: Supplementary file 1 [file e-68-o2339-sup1.cif]

##############################################################################
#                                                                            #
# This CIF contains the data in a paper accepted for publication in          #
# Acta Crystallographica Section E. It conforms to the requirements of       #
# Notes for Authors for Acta Crystallographica Section E, and has been       #
# peer reviewed under the auspices of the IUCr Commission on Journals.       #
#                                                                            #
# Full details of the Crystallographic Information File format               #
# are given in the paper "The Crystallographic Information File (CIF):       #
# a New Standard Archive File for Crystallography" by S. R. Hall, F. H.      #
# Allen and I. D. Brown [Acta Cryst. (1991), A47, 655-685].                  #
#                                                                            #
# The current version of the core CIF dictionary is obtainable from          #
# ftp://ftp.iucr.org/pub/cif_core.dic.                                       #
#                                                                            #
# Software is freely available for graphical display of the structure(s)     #
# in this CIF. For information consult the CIF software page                 #
# http://www.iucr.org/resources/cif/software.                                #
#                                                                            #
# This file may be used for bona fide research purposes within the           #
# scientific community so long as proper attribution is given to the journal # 
# article from which it was obtained.                                        #
#                                                                            #
##############################################################################
data_I
_audit_creation_method     SHELXL-97
_chemical_name_systematic
;
1-Benzyloxy-2,5-bis(chloromethyl)-4-methoxybenzene
;
_chemical_name_common     '1-Benzyloxy-2,5-bis(chloromethyl)-4-methoxybenzene'
_chemical_formula_moiety     'C16 H16 Cl2 O2'
_chemical_formula_sum     'C16 H16 Cl2 O2'
_chemical_formula_iupac     'C16 H16 Cl2 O2'
_chemical_formula_weight     311.19
_chemical_melting_point     ?
_symmetry_cell_setting     monoclinic
_symmetry_space_group_name_H-M     'P 21/c'
_symmetry_space_group_name_hall     '-P 2ybc'
loop_
    _symmetry_equiv_pos_as_xyz
    'x, y, z'
    '-x, y+1/2, -z+1/2'
    '-x, -y, -z'
    'x, -y-1/2, z-1/2'
_cell_length_a     10.9026(4)
_cell_length_b     17.8127(6)
_cell_length_c     8.4221(2)
_cell_angle_alpha     90.00
_cell_angle_beta     109.561(4)
_cell_angle_gamma     90.00
_cell_volume     1541.21(9)
_cell_formula_units_Z     4
_cell_measurement_reflns_used     4284
_cell_measurement_theta_min     1.98
_cell_measurement_theta_max     27.00
_cell_measurement_temperature     298(2)
_exptl_crystal_description     needle-shaped
_exptl_crystal_colour     colourless
_exptl_crystal_size_max     0.40
_exptl_crystal_size_mid     0.30
_exptl_crystal_size_min     0.20
_exptl_crystal_density_diffrn     1.341
_exptl_crystal_density_meas     ?
_exptl_crystal_density_method     'not measured'
_exptl_crystal_F_000     648
_exptl_absorpt_coefficient_mu     0.419
_exptl_absorpt_correction_type     none
_exptl_absorpt_process_details     ?
_exptl_absorpt_correction_T_min     ?
_exptl_absorpt_correction_T_max     ?
_exptl_special_details     ?
_diffrn_ambient_temperature     298(2)
_diffrn_radiation_type     MoK\a
_diffrn_radiation_wavelength     0.71073
_diffrn_radiation_source     'fine-focus sealed tube'
_diffrn_radiation_monochromator     graphite
_diffrn_measurement_device_type     'Enraf--Nonius \k-geometry TurboCAD-4'
_diffrn_measurement_method     'non-profiled omega/2theta'
_diffrn_detector_area_resol_mean     ?
_diffrn_reflns_number     4141
_diffrn_reflns_av_R_equivalents     0.0989
_diffrn_reflns_av_sigmaI/netI     0.0724
_diffrn_reflns_theta_min     1.98
_diffrn_reflns_theta_max     27.00
_diffrn_reflns_theta_full     27.00
_diffrn_measured_fraction_theta_max     0.998
_diffrn_measured_fraction_theta_full     0.998
_diffrn_reflns_limit_h_min     -13
_diffrn_reflns_limit_h_max     1
_diffrn_reflns_limit_k_min     -22
_diffrn_reflns_limit_k_max     0
_diffrn_reflns_limit_l_min     -10
_diffrn_reflns_limit_l_max     10
_diffrn_standards_number     1
_diffrn_standards_interval_count     ?
_diffrn_standards_interval_time     60
_diffrn_standards_decay_%     3
_refine_special_details
;
Refinement of <i>F</i>^2^ against ALL reflections. The weighted <i>R</i>-factor
<i>wR</i> and goodness of fit <i>S</i> are based on <i>F</i>^2^, conventional
<i>R</i>-factors <i>R</i> are based on <i>F</i>, with <i>F</i> set to zero for
negative <i>F</i>^2^. The threshold expression of <i>F</i>^2^ >
2\s(<i>F</i>^2^) is used only for calculating <i>R</i>-factors(gt) <i>etc</i>.
and is not relevant to the choice of reflections for refinement.
<i>R</i>-factors based on <i>F</i>^2^ are statistically about twice as large
as those based on <i>F</i>, and <i>R</i>- factors based on ALL data will be
even larger.
;
_reflns_number_total     3363
_reflns_number_gt     1562
_reflns_threshold_expression     I>2\s(I)
_refine_ls_structure_factor_coef     Fsqd
_refine_ls_matrix_type     full
_refine_ls_R_factor_all     0.1401
_refine_ls_R_factor_gt     0.0492
_refine_ls_wR_factor_gt     0.1296
_refine_ls_wR_factor_ref     0.1660
_refine_ls_goodness_of_fit_ref     0.998
_refine_ls_restrained_S_all     0.998
_refine_ls_number_reflns     3363
_refine_ls_number_parameters     182
_refine_ls_number_restraints     0
_refine_ls_hydrogen_treatment     constr
_refine_ls_weighting_scheme     calc
_refine_ls_weighting_details
         'calc w=1/[\s^2^(Fo^2^)+(0.0682P)^2^+0.2353P] where P=(Fo^2^+2Fc^2^)/3'
_atom_sites_solution_hydrogens     geom
_atom_sites_solution_primary     direct
_atom_sites_solution_secondary     difmap
_refine_ls_shift/su_max     0.000
_refine_ls_shift/su_mean     0.000
_refine_diff_density_max     0.255
_refine_diff_density_min     -0.335
_refine_ls_extinction_method     none
_refine_ls_extinction_coef     ?
loop_
    _atom_type_symbol
    _atom_type_description
    _atom_type_scat_dispersion_real
    _atom_type_scat_dispersion_imag
    _atom_type_scat_source
    'C' 'C' 0.0033 0.0016
                         'International Tables Vol C Tables 4.2.6.8 and 6.1.1.4'
    'H' 'H' 0.0000 0.0000
                         'International Tables Vol C Tables 4.2.6.8 and 6.1.1.4'
    'Cl' 'Cl' 0.1484 0.1585
                         'International Tables Vol C Tables 4.2.6.8 and 6.1.1.4'
    'O' 'O' 0.0106 0.0060
                         'International Tables Vol C Tables 4.2.6.8 and 6.1.1.4'
_computing_data_collection     'CAD-4 EXPRESS (Enraf--Nonius, 1994)'
_computing_cell_refinement     'CAD-4 EXPRESS (Enraf--Nonius, 1994)'
_computing_data_reduction     'XCAD4 (Harms & Wocadlo, 1995)'
_computing_structure_solution     'SIR2004 (Burla <i>et al.</i>, 2005)'
_computing_structure_refinement     'SHELXL97 (Sheldrick, 2008)'
_computing_molecular_graphics     'ORTEP-3 (Farrugia, 1997)'
_computing_publication_material     'SHELXL97 (Sheldrick, 2008)'
loop_
    _atom_site_type_symbol
    _atom_site_label
    _atom_site_fract_x
    _atom_site_fract_y
    _atom_site_fract_z
    _atom_site_U_iso_or_equiv
    _atom_site_adp_type
    _atom_site_calc_flag
    _atom_site_refinement_flags
    _atom_site_occupancy
    _atom_site_symmetry_multiplicity
    _atom_site_disorder_assembly
    _atom_site_disorder_group
    Cl Cl1 0.01947(9) 0.37837(6) 0.06080(12) 0.0810(3) Uani d . 1 1 . .
    Cl Cl2 0.62734(9) 0.11217(6) 0.35509(13) 0.0854(4) Uani d . 1 1 . .
    O O1 0.2844(2) 0.08686(11) 0.1620(3) 0.0591(6) Uani d . 1 1 . .
    O O2 0.3519(2) 0.39330(11) 0.2330(3) 0.0676(7) Uani d . 1 1 . .
    C C1 0.2962(3) 0.16329(16) 0.1757(4) 0.0456(7) Uani d . 1 1 . .
    C C2 0.2106(3) 0.21379(16) 0.0689(4) 0.0488(7) Uani d . 1 1 . .
    H H2 0.1388 0.1960 -0.0179 0.059 Uiso calc R 1 1 . .
    C C3 0.2311(3) 0.29076(16) 0.0903(4) 0.0479(7) Uani d . 1 1 . .
    C C4 0.3386(3) 0.31709(16) 0.2217(4) 0.0510(7) Uani d . 1 1 . .
    C C5 0.4231(3) 0.26696(17) 0.3285(4) 0.0521(7) Uani d . 1 1 . .
    H H5 0.4947 0.2849 0.4155 0.062 Uiso calc R 1 1 . .
    C C6 0.4029(3) 0.18995(16) 0.3084(4) 0.0485(7) Uani d . 1 1 . .
    C C7 0.4947(3) 0.13664(18) 0.4269(4) 0.0596(8) Uani d . 1 1 . .
    H H7A 0.4481 0.0915 0.4368 0.071 Uiso calc R 1 1 . .
    H H7B 0.5289 0.1595 0.5376 0.071 Uiso calc R 1 1 . .
    C C8 0.1388(3) 0.34438(18) -0.0267(4) 0.0590(8) Uani d . 1 1 . .
    H H8A 0.0950 0.3195 -0.1330 0.071 Uiso calc R 1 1 . .
    H H8B 0.1872 0.3865 -0.0487 0.071 Uiso calc R 1 1 . .
    C C9 0.4639(4) 0.4225(2) 0.3585(5) 0.0789(11) Uani d . 1 1 . .
    H H9A 0.4628 0.4083 0.4679 0.118 Uiso calc R 1 1 . .
    H H9B 0.4640 0.4763 0.3503 0.118 Uiso calc R 1 1 . .
    H H9C 0.5408 0.4028 0.3421 0.118 Uiso calc R 1 1 . .
    C C10 0.1737(3) 0.05788(17) 0.0327(4) 0.0555(8) Uani d . 1 1 . .
    H H10A 0.1737 0.0752 -0.0765 0.067 Uiso calc R 1 1 . .
    H H10B 0.0946 0.0755 0.0491 0.067 Uiso calc R 1 1 . .
    C C11 0.1787(3) -0.02635(16) 0.0394(4) 0.0480(7) Uani d . 1 1 . .
    C C12 0.1706(3) -0.06681(18) -0.1013(4) 0.0599(8) Uani d . 1 1 . .
    H H12 0.1642 -0.0419 -0.2009 0.072 Uiso calc R 1 1 . .
    C C13 0.1719(4) -0.14467(19) -0.0975(5) 0.0704(10) Uani d . 1 1 . .
    H H13 0.1663 -0.1717 -0.1941 0.084 Uiso calc R 1 1 . .
    C C14 0.1815(3) -0.18163(19) 0.0491(5) 0.0683(9) Uani d . 1 1 . .
    H H14 0.1828 -0.2338 0.0522 0.082 Uiso calc R 1 1 . .
    C C15 0.1892(3) -0.14167(19) 0.1900(5) 0.0678(9) Uani d . 1 1 . .
    H H15 0.1955 -0.1665 0.2896 0.081 Uiso calc R 1 1 . .
    C C16 0.1875(3) -0.06377(17) 0.1849(4) 0.0596(8) Uani d . 1 1 . .
    H H16 0.1924 -0.0367 0.2813 0.071 Uiso calc R 1 1 . .
loop_
    _atom_site_aniso_label
    _atom_site_aniso_U_11
    _atom_site_aniso_U_22
    _atom_site_aniso_U_33
    _atom_site_aniso_U_12
    _atom_site_aniso_U_13
    _atom_site_aniso_U_23
    Cl1 0.0677(6) 0.0993(7) 0.0726(6) 0.0214(5) 0.0192(5) -0.0109(5)
    Cl2 0.0632(6) 0.1105(8) 0.0773(7) 0.0212(5) 0.0167(5) -0.0182(5)
    O1 0.0492(12) 0.0531(12) 0.0632(14) -0.0077(10) 0.0031(10) -0.0008(10)
    O2 0.0667(15) 0.0520(13) 0.0768(17) -0.0099(11) 0.0145(12) -0.0128(11)
    C1 0.0400(15) 0.0517(17) 0.0442(15) -0.0052(12) 0.0131(12) -0.0040(13)
    C2 0.0415(16) 0.0598(19) 0.0440(16) -0.0063(13) 0.0128(13) -0.0056(14)
    C3 0.0436(15) 0.0592(18) 0.0431(16) -0.0039(14) 0.0174(13) -0.0044(13)
    C4 0.0501(17) 0.0543(18) 0.0517(17) -0.0056(14) 0.0212(14) -0.0068(14)
    C5 0.0444(16) 0.0630(19) 0.0467(16) -0.0106(14) 0.0124(13) -0.0118(14)
    C6 0.0389(14) 0.0627(18) 0.0444(15) -0.0050(13) 0.0147(12) -0.0015(14)
    C7 0.0509(18) 0.072(2) 0.0514(18) 0.0006(15) 0.0107(15) 0.0008(15)
    C8 0.0568(19) 0.065(2) 0.0530(19) 0.0010(16) 0.0149(15) 0.0020(16)
    C9 0.089(3) 0.059(2) 0.080(3) -0.0217(19) 0.016(2) -0.0175(18)
    C10 0.0468(16) 0.0556(19) 0.0553(19) -0.0050(14) 0.0054(14) -0.0018(14)
    C11 0.0381(14) 0.0526(17) 0.0493(17) -0.0051(13) 0.0091(12) -0.0032(14)
    C12 0.063(2) 0.066(2) 0.0474(19) -0.0032(16) 0.0135(15) -0.0014(15)
    C13 0.077(2) 0.069(2) 0.061(2) -0.0076(19) 0.0188(19) -0.0162(18)
    C14 0.068(2) 0.0512(19) 0.082(3) -0.0034(16) 0.0195(19) -0.0040(19)
    C15 0.070(2) 0.068(2) 0.062(2) -0.0075(17) 0.0186(17) 0.0099(17)
    C16 0.064(2) 0.062(2) 0.0509(19) -0.0076(16) 0.0163(15) -0.0045(15)
_geom_special_details
;
All s.u.'s (except the s.u. in the dihedral angle between two l.s. planes) are
estimated using the full covariance matrix. The cell s.u.'s are taken into
account individually in the estimation of s.u.'s in distances, angles and
torsion angles; correlations between s.u.'s in cell parameters are only used
when they are defined by crystal symmetry. An approximate (isotropic)
treatment of cell s.u.'s is used for estimating s.u.'s involving l.s. planes.
;
loop_
    _geom_bond_atom_site_label_1
    _geom_bond_atom_site_label_2
    _geom_bond_site_symmetry_2
    _geom_bond_distance
    _geom_bond_publ_flag
    Cl1 C8 . 1.801(3) ?
    Cl2 C7 . 1.798(3) ?
    O1 C1 . 1.369(3) ?
    O1 C10 . 1.424(3) ?
    O2 C4 . 1.365(3) ?
    O2 C9 . 1.420(4) ?
    C1 C2 . 1.388(4) ?
    C1 C6 . 1.399(4) ?
    C2 C3 . 1.391(4) ?
    C2 H2 . 0.9300 ?
    C3 C4 . 1.397(4) ?
    C3 C8 . 1.494(4) ?
    C4 C5 . 1.378(4) ?
    C5 C6 . 1.391(4) ?
    C5 H5 . 0.9300 ?
    C6 C7 . 1.493(4) ?
    C7 H7A . 0.9700 ?
    C7 H7B . 0.9700 ?
    C8 H8A . 0.9700 ?
    C8 H8B . 0.9700 ?
    C9 H9A . 0.9600 ?
    C9 H9B . 0.9600 ?
    C9 H9C . 0.9600 ?
    C10 C11 . 1.502(4) ?
    C10 H10A . 0.9700 ?
    C10 H10B . 0.9700 ?
    C11 C12 . 1.364(4) ?
    C11 C16 . 1.370(4) ?
    C12 C13 . 1.387(4) ?
    C12 H12 . 0.9300 ?
    C13 C14 . 1.372(5) ?
    C13 H13 . 0.9300 ?
    C14 C15 . 1.363(5) ?
    C14 H14 . 0.9300 ?
    C15 C16 . 1.388(4) ?
    C15 H15 . 0.9300 ?
    C16 H16 . 0.9300 ?
loop_
    _geom_angle_atom_site_label_1
    _geom_angle_atom_site_label_2
    _geom_angle_atom_site_label_3
    _geom_angle_site_symmetry_1
    _geom_angle_site_symmetry_3
    _geom_angle
    _geom_angle_publ_flag
    C1 O1 C10 . . 117.2(2) ?
    C4 O2 C9 . . 117.4(3) ?
    O1 C1 C2 . . 124.5(2) ?
    O1 C1 C6 . . 115.8(3) ?
    C2 C1 C6 . . 119.8(3) ?
    C1 C2 C3 . . 120.7(3) ?
    C1 C2 H2 . . 119.6 ?
    C3 C2 H2 . . 119.6 ?
    C2 C3 C4 . . 119.3(3) ?
    C2 C3 C8 . . 120.1(3) ?
    C4 C3 C8 . . 120.6(3) ?
    O2 C4 C5 . . 124.5(3) ?
    O2 C4 C3 . . 115.5(3) ?
    C5 C4 C3 . . 120.0(3) ?
    C4 C5 C6 . . 121.1(3) ?
    C4 C5 H5 . . 119.5 ?
    C6 C5 H5 . . 119.5 ?
    C5 C6 C1 . . 119.2(3) ?
    C5 C6 C7 . . 120.2(3) ?
    C1 C6 C7 . . 120.7(3) ?
    C6 C7 Cl2 . . 111.3(2) ?
    C6 C7 H7A . . 109.4 ?
    Cl2 C7 H7A . . 109.4 ?
    C6 C7 H7B . . 109.4 ?
    Cl2 C7 H7B . . 109.4 ?
    H7A C7 H7B . . 108.0 ?
    C3 C8 Cl1 . . 111.4(2) ?
    C3 C8 H8A . . 109.4 ?
    Cl1 C8 H8A . . 109.4 ?
    C3 C8 H8B . . 109.4 ?
    Cl1 C8 H8B . . 109.4 ?
    H8A C8 H8B . . 108.0 ?
    O2 C9 H9A . . 109.5 ?
    O2 C9 H9B . . 109.5 ?
    H9A C9 H9B . . 109.5 ?
    O2 C9 H9C . . 109.5 ?
    H9A C9 H9C . . 109.5 ?
    H9B C9 H9C . . 109.5 ?
    O1 C10 C11 . . 108.8(2) ?
    O1 C10 H10A . . 109.9 ?
    C11 C10 H10A . . 109.9 ?
    O1 C10 H10B . . 109.9 ?
    C11 C10 H10B . . 109.9 ?
    H10A C10 H10B . . 108.3 ?
    C12 C11 C16 . . 119.0(3) ?
    C12 C11 C10 . . 120.3(3) ?
    C16 C11 C10 . . 120.7(3) ?
    C11 C12 C13 . . 120.7(3) ?
    C11 C12 H12 . . 119.7 ?
    C13 C12 H12 . . 119.7 ?
    C14 C13 C12 . . 119.9(3) ?
    C14 C13 H13 . . 120.1 ?
    C12 C13 H13 . . 120.1 ?
    C15 C14 C13 . . 119.8(3) ?
    C15 C14 H14 . . 120.1 ?
    C13 C14 H14 . . 120.1 ?
    C14 C15 C16 . . 119.9(3) ?
    C14 C15 H15 . . 120.0 ?
    C16 C15 H15 . . 120.0 ?
    C11 C16 C15 . . 120.7(3) ?
    C11 C16 H16 . . 119.7 ?
    C15 C16 H16 . . 119.7 ?
loop_
    _geom_hbond_atom_site_label_D
    _geom_hbond_atom_site_label_H
    _geom_hbond_atom_site_label_A
    _geom_hbond_site_symmetry_A
    _geom_hbond_distance_DH
    _geom_hbond_distance_HA
    _geom_hbond_distance_DA
    _geom_hbond_angle_DHA
    _geom_hbond_publ_flag
    C7 H7A O1 . 0.97 2.40 2.756(4) 101 ?
_iucr_refine_instructions_details
;
TITL mono2 in P 1 21/c 1
CELL  0.71073  10.9026  17.8127   8.4221   90.000  109.561   90.000
ZERR     4.00   0.0004   0.0006   0.0002    0.000    0.004    0.000
LATT   1
SYMM  - X, 1/2 + Y, 1/2 - Z
SFAC  C    H    O    CL
UNIT  64   64   8    8
MERG   2
FMAP   2
PLAN   25
L.S.   10
ACTA
BOND   $H
MPLA   7 C10 C11 C12 C13 C14 C15 C16
MPLA  12 O1 C1 C2 C3 C4 C5 C6 C7 C8 O2 C9 C10
MPLA   6 CL2 C7 C6 C3 C8 CL1
MPLA 12 C1 C2 C3 C4 C5 C6 C7 C8 C9 C10 O1 O2
WGHT    0.068200    0.235300
FVAR       0.68999
CL1   4    0.019467    0.378370    0.060801    11.00000    0.06773    0.09931 =
         0.07258   -0.01085    0.01917    0.02144
CL2   4    0.627342    0.112167    0.355090    11.00000    0.06323    0.11050 =
         0.07731   -0.01824    0.01667    0.02125
O1    3    0.284371    0.086855    0.162031    11.00000    0.04915    0.05314 =
         0.06321   -0.00081    0.00311   -0.00767
O2    3    0.351879    0.393305    0.232961    11.00000    0.06674    0.05200 =
         0.07682   -0.01278    0.01447   -0.00992
C1    1    0.296242    0.163287    0.175720    11.00000    0.04001    0.05169 =
         0.04420   -0.00401    0.01309   -0.00521
C2    1    0.210643    0.213791    0.068891    11.00000    0.04146    0.05977 =
         0.04399   -0.00557    0.01278   -0.00625
AFIX  43
H2    2    0.138846    0.195971   -0.017930    11.00000   -1.20000
AFIX   0
C3    1    0.231106    0.290756    0.090311    11.00000    0.04362    0.05923 =
         0.04308   -0.00443    0.01744   -0.00389
C4    1    0.338636    0.317091    0.221728    11.00000    0.05006    0.05430 =
         0.05175   -0.00679    0.02122   -0.00562
C5    1    0.423080    0.266955    0.328545    11.00000    0.04438    0.06297 =
         0.04670   -0.01184    0.01245   -0.01062
AFIX  43
H5    2    0.494683    0.284918    0.415450    11.00000   -1.20000
AFIX   0
C6    1    0.402924    0.189949    0.308448    11.00000    0.03895    0.06266 =
         0.04439   -0.00153    0.01472   -0.00503
C7    1    0.494731    0.136638    0.426921    11.00000    0.05091    0.07162 =
         0.05136    0.00082    0.01067    0.00057
AFIX  23
H7A   2    0.448107    0.091476    0.436828    11.00000   -1.20000
H7B   2    0.528925    0.159469    0.537624    11.00000   -1.20000
AFIX   0
C8    1    0.138812    0.344381   -0.026674    11.00000    0.05679    0.06462 =
         0.05302    0.00200    0.01489    0.00103
AFIX  23
H8A   2    0.094977    0.319474   -0.133029    11.00000   -1.20000
H8B   2    0.187179    0.386509   -0.048664    11.00000   -1.20000
AFIX   0
C9    1    0.463945    0.422520    0.358458    11.00000    0.08873    0.05887 =
         0.07971   -0.01749    0.01556   -0.02168
AFIX 137
H9A   2    0.462826    0.408263    0.467889    11.00000   -1.50000
H9B   2    0.464020    0.476274    0.350278    11.00000   -1.50000
H9C   2    0.540759    0.402775    0.342056    11.00000   -1.50000
AFIX   0
C10   1    0.173699    0.057881    0.032749    11.00000    0.04681    0.05563 =
         0.05533   -0.00178    0.00538   -0.00504
AFIX  23
H10A  2    0.173721    0.075170   -0.076456    11.00000   -1.20000
H10B  2    0.094560    0.075473    0.049062    11.00000   -1.20000
AFIX   0
C11   1    0.178749   -0.026355    0.039372    11.00000    0.03810    0.05256 =
         0.04927   -0.00319    0.00907   -0.00509
C12   1    0.170640   -0.066808   -0.101324    11.00000    0.06251    0.06600 =
         0.04735   -0.00136    0.01347   -0.00319
AFIX  43
H12   2    0.164182   -0.041925   -0.200880    11.00000   -1.20000
AFIX   0
C13   1    0.171926   -0.144666   -0.097464    11.00000    0.07745    0.06938 =
         0.06102   -0.01622    0.01883   -0.00764
AFIX  43
H13   2    0.166303   -0.171750   -0.194056    11.00000   -1.20000
AFIX   0
C14   1    0.181506   -0.181629    0.049073    11.00000    0.06802    0.05116 =
         0.08157   -0.00398    0.01946   -0.00345
AFIX  43
H14   2    0.182766   -0.233819    0.052213    11.00000   -1.20000
AFIX   0
C15   1    0.189172   -0.141668    0.190045    11.00000    0.07037    0.06831 =
         0.06188    0.00989    0.01856   -0.00752
AFIX  43
H15   2    0.195520   -0.166549    0.289565    11.00000   -1.20000
AFIX   0
C16   1    0.187494   -0.063772    0.184912    11.00000    0.06370    0.06188 =
         0.05089   -0.00446    0.01625   -0.00759
AFIX  43
H16   2    0.192357   -0.036700    0.281253    11.00000   -1.20000
HKLF    4
REM  mono2 in P 1 21/c 1
REM R1 =  0.0492 for   1562 Fo > 4sig(Fo)  and  0.1401 for all   3363 data
REM    182 parameters refined using      0 restraints
END
WGHT      0.0681      0.2349
REM Highest difference peak  0.255,  deepest hole -0.335,  1-sigma level  0.049
Q1    1   0.5619  0.0813  0.3616  11.00000  0.05    0.25
Q2    1   0.6153  0.1334  0.2576  11.00000  0.05    0.24
Q3    1  -0.0091  0.3529 -0.0525  11.00000  0.05    0.22
;
data_global
_journal_date_recd_electronic     2012-06-18
_journal_date_accepted     2012-06-28
_journal_name_full     'Acta Crystallographica, Section E'
_journal_year     2012
_journal_volume     68
_journal_issue      8
_journal_page_first     o2339
_journal_page_last     o2339
_journal_paper_category     QO
_journal_paper_doi     10.1107/S1600536812029558
_journal_coeditor_code     NG5278
_publ_contact_author_name     'Mohamed Salah Belkhiria'
_publ_contact_author_address
;
University of Monastir
Facult\'e des Sciences de Monastir
Avenue de l'Environnement
5019 Monastir
Tunisia
;
_publ_contact_author_email     'salah_belkiria@yahoo.com'
_publ_contact_author_fax     '+ 216 73 500 278'
_publ_contact_author_phone     '+ 216 52 77 69 17'
_publ_section_title
;
1-Benzyloxy-2,5-bis(chloromethyl)-4-methoxybenzene
;
loop_
    _publ_author_name
    _publ_author_footnote
    _publ_author_address
    'Trad, Hager' .
;
University of Monastir
Facult\'e de Pharmacie de Monastir
Avenue Avicenne
5019 Monastir
Tunisia
;
    'Majdoub, Mustapha' .
;
University of Monastir
Facult\'e des Sciences de Monastir,
Avenue de l'Environnement
5019 Monastir
Tunisia
;
    'Belkhiria, Mohamed Salah' .
;
University of Monastir
Facult\'e des Sciences de Monastir
Avenue de l'Environnement
5019 Monastir
Tunisia
;
