# Supplementary material for: 1-Benz­yloxy-2,5-bis­(chloro­meth­yl)-4-meth­oxy­benzene
Source: Acta Crystallogr Sect E Struct Rep Online. 2012 Jul 4;68(Pt 8):o2339. doi: 10.1107/S1600536812029558 (PMC3414275; doi:10.1107/S1600536812029558)
Supplement: Supplementary file 2 [file e-68-o2339-Isup2.hkl]

#
# h,k,l, Fc-squared, Fo-squared, sigma(Fo-squared) and status flag
#
data_I
_shelx_title ' mono2 in P 1 21/c 1'
_shelx_refln_list_code          4
_shelx_F_calc_maximum      218.95
_exptl_crystal_F_000       648.00
_reflns_d_resolution_high  0.7828
 
loop_
 _symmetry_equiv_pos_as_xyz
 'x, y, z'
 '-x, y+1/2, -z+1/2'
 '-x, -y, -z'
 'x, -y-1/2, z-1/2'
 
_cell_length_a    10.9026
_cell_length_b    17.8127
_cell_length_c     8.4221
_cell_angle_alpha  90.000
_cell_angle_beta  109.561
_cell_angle_gamma  90.000
 
_shelx_F_squared_multiplier     1.000
 
loop_
 _refln_index_h
 _refln_index_k
 _refln_index_l
 _refln_F_squared_calc
 _refln_F_squared_meas
 _refln_F_squared_sigma
 _refln_observed_status
   1   0   0      345.33      368.04      4.05 o
   2   0   0     4921.12     5154.49     27.70 o
   3   0   0     2160.46     2349.55     23.40 o
   4   0   0      281.44      278.86     11.05 o
   5   0   0     7610.47     7847.48     56.19 o
   6   0   0     5113.60     4731.31     48.92 o
   7   0   0        8.33        4.81      7.41 o
   8   0   0        0.74        9.26      8.63 o
   9   0   0      277.04      262.28     18.88 o
  10   0   0      108.07       88.43      8.63 o
  11   0   0      113.32      119.22     11.03 o
  12   0   0        0.03      -13.95     13.95 o
  13   0   0        5.08       -6.32     15.21 o
   1   1   0     3590.76     3563.18     94.16 o
   2   1   0     2741.58     2867.98     21.26 o
   3   1   0      183.61      201.83      8.49 o
   4   1   0     1482.98     1646.82     23.53 o
   5   1   0     2163.72     2172.83     30.48 o
   6   1   0      350.64      315.36     14.96 o
   7   1   0        3.27        0.89     16.78 o
   8   1   0       37.85       26.78      4.58 o
   9   1   0        6.85       17.69     10.46 o
  10   1   0      541.71      517.05     24.22 o
  11   1   0       11.98       17.20      5.25 o
  12   1   0       11.06      -10.12     13.93 o
  13   1   0        1.08      -15.38     15.38 o
   0   2   0      525.63      533.07      7.27 o
   1   2   0      611.67      573.01      6.25 o
   2   2   0       25.82       24.24      3.07 o
   3   2   0      180.87      212.67      8.74 o
   4   2   0       35.86       45.98      5.52 o
   5   2   0       37.83       51.29      4.43 o
   6   2   0      518.77      589.81     18.90 o
   7   2   0        9.96        1.76      8.28 o
   8   2   0       22.06       18.08     11.20 o
   9   2   0      226.39      224.71     17.22 o
  10   2   0       12.62        7.02     12.39 o
  11   2   0      168.48      137.29     13.00 o
  12   2   0        0.19        2.27     13.38 o
  13   2   0        0.04        1.26     14.30 o
   1   3   0     2580.41     2600.04     25.05 o
   2   3   0       73.03       79.57      6.34 o
   3   3   0       44.59       49.70      4.68 o
   4   3   0     4517.39     5079.15     42.07 o
   5   3   0      971.83      918.47     20.86 o
   6   3   0     1295.16     1425.56     28.38 o
   7   3   0      598.61      556.27    135.01 o
   8   3   0      100.21       95.28     10.19 o
   9   3   0      131.09      128.72     11.68 o
  10   3   0       26.75        8.86     12.20 o
  11   3   0        7.85       12.46     12.20 o
  12   3   0       14.89       10.25     13.82 o
   0   4   0    33363.88    34540.42     77.84 o
   1   4   0        1.17        6.84      1.82 o
   2   4   0     1206.12     1190.85     17.20 o
   3   4   0     4728.26     4716.55     37.54 o
   4   4   0       36.75       36.21      4.16 o
   5   4   0       78.12       54.95      6.70 o
   6   4   0     2119.51     2183.09     35.10 o
   7   4   0        8.07       -2.03      7.57 o
   8   4   0      702.95      734.61     25.27 o
   9   4   0       90.67       94.16      7.33 o
  10   4   0        1.89       -5.40     11.24 o
  11   4   0       70.86       72.55      7.62 o
  12   4   0       31.46       29.97      5.76 o
   1   5   0      141.76      161.55      7.67 o
   2   5   0      345.26      336.51     10.84 o
   3   5   0        2.19        1.55      5.15 o
   4   5   0     1013.51     1190.98     22.98 o
   5   5   0       37.54       48.90      3.95 o
   6   5   0       22.64       32.51      5.03 o
   7   5   0       48.13       63.48      6.83 o
   8   5   0      102.38       95.13     11.01 o
   9   5   0       21.90       20.08      4.45 o
  10   5   0       39.51       59.00      8.21 o
  11   5   0       21.90       13.91     12.88 o
  12   5   0        2.35       -1.18     12.43 o
   0   6   0      890.37      947.18     16.95 o
   1   6   0     1137.65     1214.70     17.51 o
   2   6   0      186.21      184.80      9.49 o
   3   6   0      420.14      346.62     12.62 o
   4   6   0       10.31       17.66      2.79 o
   5   6   0       78.36       68.08      5.13 o
   6   6   0      155.70      151.22     43.84 o
   7   6   0        7.09       10.82      9.20 o
   8   6   0        5.05        4.41     10.82 o
   9   6   0       16.28       19.64      4.37 o
  10   6   0       14.01       14.05     10.88 o
  11   6   0       26.15       19.62     13.36 o
  12   6   0       15.72      -14.81     14.81 o
   1   7   0       23.56       39.08      9.46 o
   2   7   0     2002.76     2087.24     27.73 o
   3   7   0      239.18      237.92     11.53 o
   4   7   0       60.46       61.29      6.43 o
   5   7   0      543.50      547.61     19.56 o
   6   7   0        0.01        1.53      7.29 o
   7   7   0      837.18      796.64     25.63 o
   8   7   0       65.49       57.93      6.72 o
   9   7   0        0.63        9.54     11.22 o
  10   7   0       20.76       31.21      5.78 o
  11   7   0        0.91        3.34     11.43 o
  12   7   0       78.61       56.52      8.84 o
   0   8   0       11.61       -6.22      6.22 o
   1   8   0        1.48       -4.72      4.72 o
   2   8   0     3188.11     3245.77     36.51 o
   3   8   0     2664.87     2561.61     34.70 o
   4   8   0       39.91       30.56      3.44 o
   5   8   0      141.30      161.87     57.85 o
   6   8   0       99.02      116.89     10.63 o
   7   8   0       22.83       -0.69     12.06 o
   8   8   0      526.73      552.63     24.13 o
   9   8   0       14.31       -1.79     12.16 o
  10   8   0        4.70       11.89     10.84 o
  11   8   0       10.66       10.29     13.00 o
  12   8   0        4.24        3.72     13.09 o
   1   9   0     2080.34     2469.16     23.44 o
   2   9   0      139.46      122.86      9.62 o
   3   9   0      179.31      199.12     12.35 o
   4   9   0        6.89       -7.33      8.50 o
   5   9   0       26.64       28.83      3.73 o
   6   9   0        1.50       10.46      9.43 o
   7   9   0        6.85       -6.53     10.59 o
   8   9   0       40.05       46.92      5.04 o
   9   9   0        8.09        1.87     11.01 o
  10   9   0       26.78       20.44     14.01 o
  11   9   0        3.93        4.71     12.46 o
  12   9   0        0.02       16.55     12.14 o
   0  10   0      304.41      313.77     14.43 o
   1  10   0      767.42      822.49     25.90 o
   2  10   0        2.19       -0.46      7.25 o
   3  10   0     2191.23     2151.15    227.61 o
   4  10   0       28.62       31.14      3.52 o
   5  10   0       31.67       24.28      3.91 o
   6  10   0      246.47      259.95     17.01 o
   7  10   0      225.47      245.65     17.10 o
   8  10   0      178.89      170.93     13.09 o
   9  10   0        2.61       13.53     10.94 o
  10  10   0        4.76        2.12     10.80 o
  11  10   0        5.29       -4.85     13.72 o
   1  11   0        2.92        3.67      2.99 o
   2  11   0      338.20      316.39     14.22 o
   3  11   0       96.80       98.64      8.24 o
   4  11   0        5.75       15.50      3.65 o
   5  11   0      157.10      170.51     14.72 o
   6  11   0      385.16      395.35     20.52 o
   7  11   0       38.98       36.04      4.83 o
   8  11   0        8.01        1.81     11.74 o
   9  11   0        4.77       10.06      4.64 o
  10  11   0      103.02      102.75      9.47 o
  11  11   0        0.95       -1.26     12.96 o
   0  12   0      153.39      131.87     10.50 o
   1  12   0      235.50      222.55      8.21 o
   2  12   0      156.48      141.87     10.45 o
   3  12   0       59.95       57.53      5.80 o
   4  12   0       22.37       23.88      4.14 o
   5  12   0      743.83      746.69     26.99 o
   6  12   0       66.18       71.21      6.76 o
   7  12   0      192.87      204.56     16.91 o
   8  12   0      127.23      135.52     13.63 o
   9  12   0       23.77        8.40     13.46 o
  10  12   0        0.02       -1.13     13.04 o
  11  12   0        0.65        8.82     12.41 o
   1  13   0       37.18       44.19      3.22 o
   2  13   0      132.59      151.84     12.25 o
   3  13   0        0.12      -10.50     10.50 o
   4  13   0      242.21      241.11     17.18 o
   5  13   0       33.65       37.16      4.87 o
   6  13   0      125.52      142.70     12.20 o
   7  13   0       15.16       -5.38     12.62 o
   8  13   0        0.86       16.89     10.27 o
   9  13   0        1.12      -14.16     14.16 o
  10  13   0        0.78        1.18     14.58 o
   0  14   0        1.98      -11.07     11.07 o
   1  14   0       88.82       95.68     10.87 o
   2  14   0       29.61       39.32      4.52 o
   3  14   0      835.22      837.93     27.89 o
   4  14   0      293.53      282.28     19.22 o
   5  14   0        3.51        3.34     10.19 o
   6  14   0        0.61        1.74      9.91 o
   7  14   0        7.54       -3.80     11.91 o
   8  14   0        8.47       12.54      5.27 o
   9  14   0        5.28        3.44     13.36 o
  10  14   0        9.69       21.00     13.48 o
   1  15   0       44.22       48.37      3.67 o
   2  15   0        9.02       18.02      9.39 o
   3  15   0       62.08       32.45      5.23 o
   4  15   0        4.09        0.00     11.70 o
   5  15   0        3.51        1.74     10.48 o
   6  15   0       43.52       38.44      5.46 o
   7  15   0       49.03       47.05      5.92 o
   8  15   0       16.75        7.69     15.50 o
   9  15   0        0.05       12.04     12.39 o
   0  16   0       30.93       37.20      5.00 o
   1  16   0       17.90       19.25     11.98 o
   2  16   0      122.90      104.48     10.10 o
   3  16   0       12.87       19.58     13.17 o
   4  16   0       11.49       -0.90     13.27 o
   5  16   0       99.24      102.00     11.78 o
   6  16   0       65.85       62.05      6.64 o
   7  16   0        0.30       11.68     10.67 o
   8  16   0        0.74       20.84     12.35 o
   9  16   0        0.58        8.84     13.53 o
   1  17   0       99.12       89.81      5.93 o
   2  17   0       87.53       80.76      7.37 o
   3  17   0       66.14       47.66      7.86 o
   4  17   0        1.80        4.79     11.68 o
   5  17   0       21.04        1.97     13.36 o
   6  17   0        1.64        5.25     13.36 o
   7  17   0       21.24        3.36     13.61 o
   8  17   0        0.01        7.31     13.67 o
   0  18   0        5.03        7.75      4.79 o
   1  18   0        3.04        8.87      7.91 o
   2  18   0        3.41       11.34     10.86 o
   3  18   0       49.83       26.59     13.76 o
   4  18   0       31.18       33.00      5.67 o
   5  18   0       10.38       -9.49     14.28 o
   6  18   0        0.03        1.11     13.17 o
   7  18   0        3.27       12.22      5.84 o
   8  18   0        0.65       -7.71     12.96 o
   1  19   0        1.19        1.09      8.01 o
   2  19   0        4.07        6.09     12.94 o
   3  19   0        1.55       15.84     11.13 o
   4  19   0        0.01       -7.67     12.25 o
   5  19   0        6.52       15.75     12.73 o
   6  19   0        1.45        3.55     13.46 o
   7  19   0        7.87       13.95     15.17 o
   0  20   0       14.69       22.16      5.44 o
   1  20   0        0.94       -8.04     21.11 o
   2  20   0        7.48      -14.47     14.47 o
   3  20   0        0.11       10.17     10.90 o
   4  20   0        9.34        2.33     12.92 o
   5  20   0        1.76        8.28      5.55 o
   6  20   0        6.82        9.83      5.80 o
   1  21   0        2.26       -9.79      9.79 o
   2  21   0       17.09       15.17     13.15 o
   3  21   0        0.89        6.05     13.51 o
   4  21   0        1.11      -14.98     14.98 o
   5  21   0        5.67       24.18     12.92 o
   0  22   0        4.59       -3.78     15.86 o
   1  22   0        4.67       -3.29      9.89 o
   2  22   0        1.91        7.48     13.65 o
   3  22   0        0.08       15.46     14.12 o
 -13   1   1        3.05       20.58     11.03 o
 -12   1   1        7.52        9.68     11.64 o
 -11   1   1      111.41      111.26     10.82 o
 -10   1   1        0.02       -8.30     12.75 o
  -9   1   1     1116.12     1089.61     31.09 o
  -8   1   1      585.01      554.37     21.19 o
  -7   1   1      118.23      130.66     20.31 o
  -6   1   1      330.94      320.70     13.97 o
  -5   1   1      428.55      446.07     14.09 o
  -4   1   1      455.29      506.23     13.27 o
  -3   1   1    26472.25    26915.80     76.18 o
  -2   1   1     1253.63     1256.95     14.30 o
  -1   1   1      158.77      158.24     27.68 o
   0   1   1      550.10      484.87     20.34 o
   1   1   1      120.70      119.83      4.00 o
   2   1   1    19287.12    20034.59     64.48 o
   3   1   1     1047.98     1063.75     18.13 o
   4   1   1       20.04       19.56      2.81 o
   5   1   1      602.06      554.41     17.77 o
   6   1   1      840.68      816.91    100.61 o
   7   1   1       10.63        0.61      9.26 o
   8   1   1     1545.82     1457.82     35.06 o
   9   1   1       75.46       74.57      7.56 o
  10   1   1        5.74        6.51     11.43 o
  11   1   1       19.20        1.09     13.88 o
  12   1   1       15.53        1.20     15.23 o
 -13   2   1      158.88      141.09     13.78 o
 -12   2   1       13.10       20.54     13.30 o
 -11   2   1        0.35        4.92     10.99 o
 -10   2   1      418.84      390.05     22.20 o
  -9   2   1      290.19      274.28     17.98 o
  -8   2   1      687.49      673.89     23.61 o
  -7   2   1     1445.57     1317.24    367.42 o
  -6   2   1       52.34       51.38      3.93 o
  -5   2   1      179.89      202.82     10.67 o
  -4   2   1     2394.46     2395.71     27.41 o
  -3   2   1      235.65      223.38      9.16 o
  -2   2   1     5256.95     5019.64     29.39 o
  -1   2   1      196.95      228.92     29.40 o
   0   2   1       80.19       82.70      4.09 o
   1   2   1     3274.17     3070.30    106.34 o
   2   2   1    12269.44    12525.38     52.76 o
   3   2   1       34.68       27.28      2.58 o
   4   2   1       25.98        8.97      7.31 o
   5   2   1      352.74      328.32     14.24 o
   6   2   1      832.45      831.25    139.49 o
   7   2   1      236.45      231.72     15.33 o
   8   2   1        5.34       -5.80     11.30 o
   9   2   1      596.69      597.26     25.98 o
  10   2   1       24.07       26.55      5.46 o
  11   2   1        0.48        5.46     12.22 o
  12   2   1       58.88       63.52      8.02 o
 -13   3   1        1.74       11.03     12.18 o
 -12   3   1       78.93       72.26      8.07 o
 -11   3   1       26.96       12.90     13.34 o
 -10   3   1        0.47        0.84     11.36 o
  -9   3   1      237.79      243.65     17.39 o
  -8   3   1      102.39      101.79     10.21 o
  -7   3   1       25.60       27.24      5.97 o
  -6   3   1     1775.10     1856.11     31.34 o
  -5   3   1       70.70       60.07      5.99 o
  -4   3   1      463.81      436.10     13.30 o
  -3   3   1     1215.18     1122.19     17.62 o
  -2   3   1      587.52      562.21     11.64 o
  -1   3   1      545.06      575.71     55.99 o
   0   3   1     6697.39     6824.14    360.67 o
   1   3   1        0.05       -0.76      3.42 o
   2   3   1     5051.04     4893.83     34.74 o
   3   3   1        0.06        1.81      5.61 o
   4   3   1      129.35      160.41     10.17 o
   5   3   1      999.52     1147.62     24.16 o
   6   3   1        5.99       10.52      7.15 o
   7   3   1        0.33       -9.43      9.56 o
   8   3   1      623.70      621.00     24.72 o
   9   3   1      177.05      187.70     17.14 o
  10   3   1        4.97       -8.51     12.79 o
  11   3   1       28.39       34.32      5.84 o
  12   3   1        1.10       14.49     12.20 o
 -13   4   1        1.15        9.01      5.69 o
 -12   4   1       22.49       20.67      5.59 o
 -11   4   1       11.88       16.93      4.85 o
 -10   4   1        0.06       15.46      8.40 o
  -9   4   1       16.71        9.94     12.16 o
  -8   4   1        5.54       17.87      8.95 o
  -7   4   1       60.65       60.94     34.28 o
  -6   4   1       25.11       32.05      3.76 o
  -5   4   1       33.75       27.73      2.88 o
  -4   4   1       86.66       94.10      8.09 o
  -3   4   1       81.68       67.28      5.90 o
  -2   4   1      561.99      501.57     11.89 o
  -1   4   1      853.44      921.02     29.85 o
   0   4   1        4.85        6.97      1.45 o
   1   4   1     1867.33     1888.12     23.15 o
   2   4   1      579.83      656.85     14.20 o
   3   4   1      472.70      523.64     14.51 o
   4   4   1      123.33      131.82      9.94 o
   5   4   1       69.53       73.91      7.44 o
   6   4   1       19.27        8.46     11.12 o
   7   4   1       29.49       16.72     10.12 o
   8   4   1       29.01       20.21     11.36 o
   9   4   1       14.16       16.47      4.64 o
  10   4   1       57.71       52.87      7.41 o
  11   4   1        1.05      -15.71     15.71 o
  12   4   1        0.55        4.87     13.91 o
 -13   5   1        4.51       11.30     13.91 o
 -12   5   1       12.59       16.80     12.12 o
 -11   5   1      131.74      165.68     16.24 o
 -10   5   1        2.52       12.27     10.80 o
  -9   5   1       56.84       61.31      7.27 o
  -8   5   1       66.51       71.02      5.04 o
  -7   5   1      131.30      126.60     45.02 o
  -6   5   1     2842.91     2888.23     40.16 o
  -5   5   1      159.42      151.27     10.69 o
  -4   5   1       36.84       48.39      4.58 o
  -3   5   1     5379.18     5021.53     39.99 o
  -2   5   1       22.90       26.49      3.28 o
  -1   5   1     2091.97     2189.65     54.41 o
   0   5   1     2928.82     2916.64    113.28 o
   1   5   1       31.75       29.30      3.33 o
   2   5   1     3609.13     3566.59     33.29 o
   3   5   1      367.34      477.64     14.64 o
   4   5   1        8.57       13.13      7.06 o
   5   5   1     2530.79     2555.22     37.18 o
   6   5   1       77.81       70.78     28.14 o
   7   5   1       11.29       11.91     10.38 o
   8   5   1       20.95       21.59      4.64 o
   9   5   1       92.78      115.10     11.78 o
  10   5   1       79.33       76.12      6.51 o
  11   5   1        4.65      -11.34     12.54 o
  12   5   1        5.55       -4.96     14.33 o
 -13   6   1        4.44       -5.10     15.40 o
 -12   6   1        2.48        5.71     13.63 o
 -11   6   1       53.56       50.12      6.24 o
 -10   6   1       61.26       56.21      5.27 o
  -9   6   1        0.03       -8.84     10.46 o
  -8   6   1      189.58      184.25     16.85 o
  -7   6   1       80.16       90.55      8.23 o
  -6   6   1       32.92       36.84      3.74 o
  -5   6   1      201.61      203.07     12.04 o
  -4   6   1       54.22       49.09      4.26 o
  -3   6   1        1.73        4.81      2.18 o
  -2   6   1      352.50      311.58     11.13 o
  -1   6   1     2113.53     2109.04     30.48 o
   0   6   1      391.40      390.82     10.30 o
   1   6   1      579.68      567.70     18.91 o
   2   6   1     1773.99     1699.22     24.91 o
   3   6   1      247.52      295.18     12.33 o
   4   6   1      214.10      181.79     11.41 o
   5   6   1      477.10      428.60    144.60 o
   6   6   1        0.25       -7.76      7.76 o
   7   6   1      562.78      568.32     23.08 o
   8   6   1       19.71        7.88     11.70 o
   9   6   1       39.08       45.20      5.21 o
  10   6   1      161.37      207.27     17.87 o
  11   6   1        5.10       -5.78     14.75 o
  12   6   1        7.64       11.66      6.07 o
 -12   7   1       12.48       18.63     13.27 o
 -11   7   1       40.40       56.96      6.47 o
 -10   7   1        0.82       10.15     11.47 o
  -9   7   1        5.45       15.50      4.56 o
  -8   7   1       92.21      106.66     11.36 o
  -7   7   1       18.62       17.12      3.84 o
  -6   7   1     1051.75      976.36    251.67 o
  -5   7   1        0.39        3.51      7.58 o
  -4   7   1      624.50      673.24     18.48 o
  -3   7   1      284.47      294.21     12.37 o
  -2   7   1      569.76      567.44     15.33 o
  -1   7   1      206.66      184.39      6.93 o
   0   7   1     4760.26     4943.33    146.69 o
   1   7   1       29.22       34.30      4.82 o
   2   7   1      509.83      523.94     15.17 o
   3   7   1       40.36       57.15      5.65 o
   4   7   1        1.09       -7.27      7.73 o
   5   7   1       98.23       91.84     26.33 o
   6   7   1      145.28      143.59     13.72 o
   7   7   1       50.67       47.89      4.96 o
   8   7   1        1.13        7.31     10.80 o
   9   7   1        1.87      -11.74     11.74 o
  10   7   1       34.65       44.74      5.25 o
  11   7   1        0.08        4.73     13.15 o
 -12   8   1       14.39      -10.73     15.86 o
 -11   8   1        9.35       13.17     12.90 o
 -10   8   1      144.44      133.40     10.40 o
  -9   8   1        9.41       -1.72     11.85 o
  -8   8   1        0.13        6.83     11.05 o
  -7   8   1        1.95        3.99      9.47 o
  -6   8   1       10.80        7.53      7.50 o
  -5   8   1      809.29      724.26    136.20 o
  -4   8   1      471.22      502.20     17.27 o
  -3   8   1       19.17       18.93      3.00 o
  -2   8   1      534.21      616.34     16.78 o
  -1   8   1      686.19      706.41     22.73 o
   0   8   1       19.47       26.98      1.97 o
   1   8   1     1702.16     1819.78     35.82 o
   2   8   1       35.37       24.37      2.90 o
   3   8   1       55.38       44.00      5.57 o
   4   8   1      518.41      434.89    125.49 o
   5   8   1       34.48       37.20     10.89 o
   6   8   1       14.05       23.15      4.16 o
   7   8   1        0.16      -10.08     10.08 o
   8   8   1       21.43       14.30     11.62 o
   9   8   1       64.82       56.02      5.46 o
  10   8   1        7.54       10.48     11.68 o
  11   8   1       34.37       27.68      6.68 o
 -12   9   1        1.66        4.89     15.48 o
 -11   9   1      114.49      102.33     12.62 o
 -10   9   1        6.11        4.92     11.99 o
  -9   9   1       12.89        7.14     11.85 o
  -8   9   1       40.87       54.42      5.90 o
  -7   9   1       28.52       32.94      4.64 o
  -6   9   1     1235.20     1247.75     30.35 o
  -5   9   1      191.54      164.94     10.28 o
  -4   9   1       41.20       46.50      4.62 o
  -3   9   1      996.21      936.45     23.00 o
  -2   9   1      724.34      819.24     20.27 o
  -1   9   1     2714.49     2907.96     40.69 o
   0   9   1     2445.42     2433.74     41.23 o
   1   9   1      319.14      333.71      9.84 o
   2   9   1      765.95      740.98     19.64 o
   3   9   1        8.27       11.85      3.13 o
   4   9   1        0.60       10.35      6.91 o
   5   9   1      796.45      863.90     25.73 o
   6   9   1        0.01       -9.77     10.48 o
   7   9   1        2.35       -4.62     11.03 o
   8   9   1        3.93        8.74     10.63 o
   9   9   1       71.78       92.61      7.98 o
  10   9   1        2.68        8.65     12.79 o
  11   9   1        3.99       -3.72     13.42 o
 -12  10   1        0.02        6.30     14.72 o
 -11  10   1       32.29       28.23      6.66 o
 -10  10   1       16.12       -6.11     13.19 o
  -9  10   1       64.61       47.62      5.48 o
  -8  10   1      157.15      171.61     15.40 o
  -7  10   1       75.07       96.22     10.31 o
  -6  10   1       11.11        6.03     10.06 o
  -5  10   1      199.40      196.63     37.20 o
  -4  10   1        0.03       10.81      7.07 o
  -3  10   1      153.27      164.84     11.87 o
  -2  10   1      112.92      102.67      8.19 o
  -1  10   1      151.43      122.36      6.90 o
   0  10   1      144.41      217.36      8.82 o
   1  10   1      137.08      136.76      9.03 o
   2  10   1       49.01       46.31      5.44 o
   3  10   1       15.71       16.36      9.33 o
   4  10   1      336.60      308.60    108.68 o
   5  10   1      251.95      258.90     16.87 o
   6  10   1      133.52      131.47     12.58 o
   7  10   1      702.03      700.50     26.61 o
   8  10   1       18.63       13.51      4.66 o
   9  10   1        0.20        9.20     11.32 o
  10  10   1       28.67       49.36      6.60 o
  11  10   1        0.86      -15.54     15.54 o
 -11  11   1        4.12        1.20     13.61 o
 -10  11   1        4.82      -12.77     12.77 o
  -9  11   1        0.21       -5.82     12.12 o
  -8  11   1      438.97      499.47     24.18 o
  -7  11   1        6.28        4.66     11.28 o
  -6  11   1        0.03        6.43      9.35 o
  -5  11   1        1.12       -1.74      3.89 o
  -4  11   1      436.18      429.43     17.76 o
  -3  11   1       80.03       88.28      9.00 o
  -2  11   1       78.71       74.79      6.35 o
  -1  11   1       35.26       34.64      2.55 o
   0  11   1       47.56       47.51      3.55 o
   1  11   1        1.85        8.70      4.45 o
   2  11   1      187.89      171.01     29.09 o
   3  11   1       68.01       74.72     29.34 o
   4  11   1      289.54      293.94     16.45 o
   5  11   1      420.49      363.15     20.82 o
   6  11   1      167.06      199.21     16.91 o
   7  11   1      100.90      122.35     11.01 o
   8  11   1        6.50       -3.80     11.95 o
   9  11   1       19.15       11.68     13.21 o
  10  11   1        0.02       12.71     12.29 o
 -11  12   1        0.18       15.82     14.35 o
 -10  12   1       74.12       62.61      6.70 o
  -9  12   1       75.45       65.18      6.55 o
  -8  12   1       19.66      -13.11     13.11 o
  -7  12   1      234.09      179.40     16.78 o
  -6  12   1      165.32      170.47     14.96 o
  -5  12   1      453.90      438.18     21.00 o
  -4  12   1        7.01       15.65      9.58 o
  -3  12   1       13.05        9.79      3.63 o
  -2  12   1       98.69       87.79      7.69 o
  -1  12   1       35.90       29.08      4.02 o
   0  12   1        5.99        0.20      8.88 o
   1  12   1       80.08       69.77     13.64 o
   2  12   1        6.30       -7.79      8.05 o
   3  12   1       20.70       14.07     10.36 o
   4  12   1        2.38       -5.57     10.86 o
   5  12   1       32.71       36.88      4.75 o
   6  12   1      334.83      275.98     20.37 o
   7  12   1       12.64       25.04      4.54 o
   8  12   1        0.00       -7.96     11.62 o
   9  12   1        1.18        8.84     12.20 o
  10  12   1        6.63       13.17     14.01 o
 -11  13   1       20.34       19.05      6.57 o
 -10  13   1        0.52      -13.72     13.72 o
  -9  13   1       27.38       38.27      6.11 o
  -8  13   1        4.97        0.00     11.78 o
  -7  13   1        9.17       -0.86     12.60 o
  -6  13   1       87.96      109.64     11.36 o
  -5  13   1        1.23       21.45     10.88 o
  -4  13   1      546.31      568.26     22.79 o
  -3  13   1      110.33      101.05     10.50 o
  -2  13   1       18.54       25.00      3.99 o
  -1  13   1      216.78      253.96     11.29 o
   0  13   1      664.52      692.80     19.11 o
   1  13   1      318.92      295.26     12.12 o
   2  13   1      279.58      263.50     16.09 o
   3  13   1      374.96      378.35     19.47 o
   4  13   1      170.50      174.88     16.07 o
   5  13   1      295.84      335.97     20.31 o
   6  13   1       20.41       15.54     11.59 o
   7  13   1        1.70        4.71      9.45 o
   8  13   1       13.49        1.05     13.55 o
   9  13   1       28.44       19.60     12.58 o
  10  13   1        8.73        9.96      5.94 o
 -10  14   1        1.81        1.20     13.17 o
  -9  14   1        0.03       -2.23     13.00 o
  -8  14   1       27.56       35.60      5.55 o
  -7  14   1       21.30       18.46     12.25 o
  -6  14   1        8.27       18.80     10.82 o
  -5  14   1      347.76      346.43     20.84 o
  -4  14   1       14.82       23.13      4.89 o
  -3  14   1       51.87       50.91      6.13 o
  -2  14   1        3.96       -4.16     10.59 o
  -1  14   1       90.34      109.54     11.73 o
   0  14   1       13.16       12.54      7.68 o
   1  14   1      121.54      133.73      8.56 o
   2  14   1      250.98      242.46     17.52 o
   3  14   1       43.22       53.96      6.13 o
   4  14   1      209.55      188.31     17.41 o
   5  14   1       45.34       51.13      5.15 o
   6  14   1        4.73        3.65     11.80 o
   7  14   1       26.19        4.96     15.14 o
   8  14   1        4.03       12.04     12.52 o
   9  14   1        0.45        2.42     12.96 o
 -10  15   1        8.65       10.00     15.40 o
  -9  15   1       14.98       11.70     13.34 o
  -8  15   1       10.92       24.49      5.21 o
  -7  15   1       16.89       17.60     12.67 o
  -6  15   1       54.98       42.49      5.21 o
  -5  15   1        6.72       10.94      4.54 o
  -4  15   1      249.18      244.58     18.38 o
  -3  15   1        2.93        0.78     10.57 o
  -2  15   1      123.72       95.34     10.21 o
  -1  15   1       17.14       13.65      7.74 o
   0  15   1        1.10       -3.58      5.49 o
   1  15   1        1.00       -3.56      7.85 o
   2  15   1        2.93       -6.18     10.80 o
   3  15   1      174.74      191.46     16.09 o
   4  15   1       30.30       30.48      5.82 o
   5  15   1       24.77       20.61      4.83 o
   6  15   1       45.76       48.37      5.44 o
   7  15   1        0.42        0.00     11.47 o
   8  15   1        0.70       11.49     13.40 o
   9  15   1        0.16       10.06     12.83 o
  -9  16   1        0.35        4.92     13.67 o
  -8  16   1        2.27       10.15     12.20 o
  -7  16   1        2.01        6.22     12.18 o
  -6  16   1       11.12       18.76      4.64 o
  -5  16   1       54.69       51.21      5.38 o
  -4  16   1       72.58       55.20      7.60 o
  -3  16   1       12.82      -11.01     12.75 o
  -2  16   1        1.61        3.26     10.65 o
  -1  16   1       12.91       -1.20      7.75 o
   0  16   1        8.27       11.72      7.20 o
   1  16   1       43.08       35.33      3.55 o
   2  16   1        1.05        3.89      4.35 o
   3  16   1       17.83       14.03     12.10 o
   4  16   1       15.28       20.48      5.04 o
   5  16   1        8.58       19.24      4.71 o
   6  16   1        0.38        4.12      5.21 o
   7  16   1        9.99       23.21     12.25 o
   8  16   1        3.90       16.89     13.65 o
  -9  17   1        2.53      -10.31     14.70 o
  -8  17   1        3.01      -14.70     14.70 o
  -7  17   1        0.32       -2.21     13.09 o
  -6  17   1       15.88       16.51     13.53 o
  -5  17   1        0.65        0.00     11.70 o
  -4  17   1       57.93       50.35      5.50 o
  -3  17   1      144.96      182.19     17.48 o
  -2  17   1       25.50       21.05     11.57 o
  -1  17   1       80.34       88.18      6.95 o
   0  17   1       15.23       16.01      9.03 o
   1  17   1       30.21       28.33      4.64 o
   2  17   1      124.33      103.70     11.07 o
   3  17   1       28.96       19.79     12.75 o
   4  17   1        0.88        5.92      9.68 o
   5  17   1        6.25       17.14      5.15 o
   6  17   1        0.04       -3.28     12.39 o
   7  17   1        1.25       -5.84     13.74 o
   8  17   1        0.10      -15.92     15.92 o
  -8  18   1       20.25       15.06     15.35 o
  -7  18   1        0.00      -11.76     14.20 o
  -6  18   1        6.77       -6.60     12.90 o
  -5  18   1        0.72        6.24     13.25 o
  -4  18   1        2.78        7.10     11.70 o
  -3  18   1        3.45        7.67      4.77 o
  -2  18   1        1.30        5.67     11.11 o
  -1  18   1        3.04       -0.41      8.31 o
   0  18   1       33.82       26.68      7.43 o
   1  18   1        3.15       -2.19      7.77 o
   2  18   1        4.49      -12.37     12.37 o
   3  18   1        1.67      -12.85     12.85 o
   4  18   1        3.14        4.22     11.47 o
   5  18   1        1.13       -7.62     12.48 o
   6  18   1       12.48       21.97     12.39 o
   7  18   1       28.55       26.44      6.53 o
  -7  19   1        6.99       -6.22     14.98 o
  -6  19   1        6.15       -5.84     14.33 o
  -5  19   1        0.34       15.54     12.27 o
  -4  19   1       10.66       13.23      5.27 o
  -3  19   1       11.24        9.94      5.57 o
  -2  19   1       13.62       14.60      5.50 o
  -1  19   1        1.75       16.23      7.71 o
   0  19   1       20.36        2.02     10.74 o
   1  19   1        4.54       -1.88      9.22 o
   2  19   1        2.00       -3.11     12.31 o
   3  19   1       11.52        6.49     12.69 o
   4  19   1        9.45       20.06      5.50 o
   5  19   1        4.99        3.47     12.54 o
   6  19   1       17.77       -8.57     16.38 o
  -6  20   1        0.03        2.48     13.34 o
  -5  20   1       11.80        5.90     13.84 o
  -4  20   1        2.01       20.88     11.72 o
  -3  20   1        0.05       -5.63     13.82 o
  -2  20   1        0.02        0.40      5.27 o
  -1  20   1        3.98        5.30      8.88 o
   0  20   1        0.53        0.04     12.18 o
   1  20   1        2.64       -1.70      8.90 o
   2  20   1        0.53      -14.07     14.07 o
   3  20   1        0.82       -8.09     14.66 o
   4  20   1       14.34       11.99     14.60 o
   5  20   1        8.00        1.24     14.51 o
  -5  21   1        3.76      -12.58     15.80 o
  -4  21   1        0.16       21.03     12.06 o
  -3  21   1       14.79        8.42     13.86 o
  -2  21   1        0.65        1.18     13.76 o
  -1  21   1        5.35       12.59      9.53 o
   0  21   1        0.01        8.51      9.38 o
   1  21   1        3.83       -4.98      5.37 o
   2  21   1        1.35      -11.87     14.35 o
   3  21   1        1.24       -2.46     14.37 o
   4  21   1        3.97        5.10     12.77 o
  -3  22   1        5.39       15.40     15.40 o
  -2  22   1        5.53      -11.22     15.12 o
  -1  22   1        2.73       18.76      9.45 o
   0  22   1        1.66       -4.60     10.03 o
   1  22   1        0.12        4.39      5.43 o
   2  22   1       10.69       18.99     14.70 o
 -13   0   2       11.12        9.39     12.96 o
 -12   0   2      113.74      136.99     13.17 o
 -11   0   2      231.13      262.35     18.86 o
 -10   0   2       14.88       14.56      4.71 o
  -9   0   2       90.07       77.59      6.26 o
  -8   0   2       30.84       29.34      4.10 o
  -7   0   2      255.48      196.29     62.12 o
  -6   0   2     6537.29     6861.01     56.38 o
  -5   0   2      176.83      200.85     10.75 o
  -4   0   2    10469.79    10895.91     57.59 o
  -3   0   2    18303.22    19004.59     67.89 o
  -2   0   2       82.67       98.87      6.66 o
  -1   0   2    47937.88    53212.97   2657.07 o
   0   0   2      491.45      436.21     57.24 o
   1   0   2      146.05      145.69      6.55 o
   2   0   2     3327.84     2971.09     29.66 o
   3   0   2      793.47      820.61     18.23 o
   4   0   2        5.27       12.12      6.93 o
   5   0   2      665.31      587.45     19.22 o
   6   0   2      219.56      202.40     12.43 o
   7   0   2       31.61       33.42      4.49 o
   8   0   2        5.09        7.10     10.67 o
   9   0   2       51.20       42.51      6.72 o
  10   0   2       29.82       36.46      5.71 o
  11   0   2      106.71      142.85     14.49 o
  12   0   2        7.15        1.28     14.39 o
 -13   1   2       22.59       29.49      6.01 o
 -12   1   2        0.99        2.08     12.88 o
 -11   1   2       84.81       71.00      9.54 o
 -10   1   2       18.32        5.65     11.22 o
  -9   1   2        0.00       -7.14     10.54 o
  -8   1   2       45.13       48.33      4.24 o
  -7   1   2      133.06      112.82     23.38 o
  -6   1   2       22.41       23.59      3.15 o
  -5   1   2      522.40      568.03     15.90 o
  -4   1   2     5720.20     5887.05     42.89 o
  -3   1   2     1542.41     1574.84     20.50 o
  -2   1   2    15788.20    15445.96     56.21 o
  -1   1   2     8201.89     8647.47   1245.29 o
   0   1   2       23.05       16.99      4.69 o
   1   1   2     4718.19     4305.92    128.02 o
   2   1   2      336.10      294.53     10.69 o
   3   1   2      234.59      239.43     10.65 o
   4   1   2      948.72      963.16     21.24 o
   5   1   2        5.72       -5.50      8.57 o
   6   1   2      320.00      301.96     39.87 o
   7   1   2      146.32      130.44     11.51 o
   8   1   2       28.34       20.69      5.02 o
   9   1   2      271.16      320.15     20.14 o
  10   1   2       10.69       18.74     12.75 o
  11   1   2       14.81       10.54     13.32 o
 -13   2   2        0.01       10.63     13.42 o
 -12   2   2       73.71       56.15      6.57 o
 -11   2   2        0.90       -8.59     10.84 o
 -10   2   2       17.51        9.77     10.73 o
  -9   2   2       99.60      117.79      8.74 o
  -8   2   2       63.44       58.94      8.00 o
  -7   2   2        5.09        4.36     13.51 o
  -6   2   2        0.24        1.81      7.58 o
  -5   2   2        1.03       -0.76      6.26 o
  -4   2   2      265.31      309.38     11.36 o
  -3   2   2     2679.51     2569.17     26.36 o
  -2   2   2       75.35       85.91      6.62 o
  -1   2   2      260.40      289.65     25.25 o
   0   2   2       39.00       40.20      3.31 o
   1   2   2       71.83       74.87      6.33 o
   2   2   2      863.25      917.21     17.66 o
   3   2   2      290.24      342.86     12.73 o
   4   2   2      217.70      283.27     12.94 o
   5   2   2      102.29      120.50      9.47 o
   6   2   2        8.52       12.42      7.68 o
   7   2   2      111.61      137.58     11.51 o
   8   2   2      342.92      347.35     20.98 o
   9   2   2        1.56       -9.98     12.20 o
  10   2   2       10.80        6.09     12.41 o
  11   2   2        3.33       11.78     13.74 o
 -13   3   2       71.87       66.90      7.18 o
 -12   3   2       17.05       19.07     13.99 o
 -11   3   2       20.53       20.10      4.92 o
 -10   3   2        1.28       12.35      9.98 o
  -9   3   2       10.89       13.15     10.59 o
  -8   3   2      866.76      867.89     26.19 o
  -7   3   2     1002.98      841.80    254.42 o
  -6   3   2      103.19       83.79      8.04 o
  -5   3   2      268.11      289.11     12.75 o
  -4   3   2     1632.26     1577.31     23.80 o
  -3   3   2       71.32       80.01      7.33 o
  -2   3   2      225.40      221.56      9.12 o
  -1   3   2     2541.14     2812.55     33.70 o
   0   3   2       55.92       56.48      3.50 o
   1   3   2     3558.63     3313.35     24.69 o
   2   3   2      549.52      510.31     14.01 o
   3   3   2     1967.34     2368.72     30.90 o
   4   3   2        3.32       -1.76      6.85 o
   5   3   2       24.48       39.07      5.17 o
   6   3   2      165.69      166.57     14.22 o
   7   3   2     1392.81     1401.67     33.92 o
   8   3   2        0.00      -12.39     12.39 o
   9   3   2        0.35        3.68      9.45 o
  10   3   2        7.86      -10.23     12.88 o
  11   3   2        0.63        9.49     11.76 o
 -13   4   2        7.79       13.23     14.98 o
 -12   4   2      120.15      126.07     13.02 o
 -11   4   2        2.97        8.32      4.81 o
 -10   4   2        0.03        9.20      9.14 o
  -9   4   2      195.79      213.70     16.24 o
  -8   4   2      536.48      556.41     21.68 o
  -7   4   2      348.78      300.45    104.59 o
  -6   4   2      595.67      542.97     18.29 o
  -5   4   2        0.07       -2.86      6.83 o
  -4   4   2     4443.73     4308.53     40.22 o
  -3   4   2     1151.78     1080.22     18.99 o
  -2   4   2       37.81       46.63      4.56 o
  -1   4   2     4474.35     4698.21     24.94 o
   0   4   2       26.82       41.07      4.21 o
   1   4   2       12.34       11.56      4.33 o
   2   4   2    13989.04    14490.13     70.87 o
   3   4   2      973.93     1077.24     22.18 o
   4   4   2       13.71        8.86      7.83 o
   5   4   2       15.52       13.41      3.19 o
   6   4   2      174.23      190.70     14.03 o
   7   4   2      401.90      462.98     21.53 o
   8   4   2       10.37       20.52     11.41 o
   9   4   2       10.08       10.27     12.50 o
  10   4   2        3.59        4.14     13.36 o
  11   4   2       93.93      104.35      9.54 o
 -13   5   2        0.30      -15.19     15.19 o
 -12   5   2        0.10       -3.28     12.37 o
 -11   5   2        1.69       -5.97     12.67 o
 -10   5   2        0.89        0.00      9.60 o
  -9   5   2        0.77      -11.17     11.17 o
  -8   5   2      246.77      283.33     17.69 o
  -7   5   2      490.43      483.82    118.55 o
  -6   5   2        8.61        1.51      7.75 o
  -5   5   2        0.05       -2.58      6.41 o
  -4   5   2      399.68      388.67     13.95 o
  -3   5   2        0.15       10.06      5.23 o
  -2   5   2      405.59      366.63     11.43 o
  -1   5   2      339.43      333.34      7.87 o
   0   5   2       10.98       19.15      1.87 o
   1   5   2        3.50       -2.23      4.16 o
   2   5   2      920.05      908.89     19.66 o
   3   5   2      726.05      790.57     19.93 o
   4   5   2      193.48      170.47     12.04 o
   5   5   2      133.18      137.42     29.01 o
   6   5   2        2.37       10.96      8.61 o
   7   5   2      179.84      198.68     15.52 o
   8   5   2        3.79        9.22     11.59 o
   9   5   2      142.05      152.93     12.83 o
  10   5   2       19.84       21.07      5.38 o
  11   5   2        3.20       17.06     12.06 o
 -13   6   2        0.17      -14.62     14.62 o
 -12   6   2        2.18        3.34     11.70 o
 -11   6   2        5.86       -6.11     12.20 o
 -10   6   2        9.20       21.00     11.13 o
  -9   6   2       63.11       54.34      6.99 o
  -8   6   2        3.79        0.00     10.84 o
  -7   6   2      308.00      272.96     78.83 o
  -6   6   2       85.21       59.60     12.77 o
  -5   6   2       25.77       31.86      3.23 o
  -4   6   2      393.36      381.86     14.72 o
  -3   6   2      390.80      381.74     13.38 o
  -2   6   2       20.09       20.98      2.42 o
  -1   6   2      447.48      479.13      9.84 o
   0   6   2      234.59      231.79     16.17 o
   1   6   2      119.80      148.59      6.69 o
   2   6   2       89.93       98.53      9.45 o
   3   6   2       87.08       87.40      7.60 o
   4   6   2       36.44       39.34      5.40 o
   5   6   2       25.81       15.71      7.97 o
   6   6   2      163.53      170.89     13.84 o
   7   6   2       73.68       67.42      8.19 o
   8   6   2       67.97       63.69      5.52 o
   9   6   2        8.37        1.95     12.22 o
  10   6   2       17.24       24.70     14.14 o
  11   6   2       34.73       12.39     16.26 o
 -13   7   2       61.77       57.05      9.07 o
 -12   7   2        2.11       -2.27     12.33 o
 -11   7   2       55.25       54.21      6.30 o
 -10   7   2        2.47        7.20     11.09 o
  -9   7   2        5.53       -0.82     10.12 o
  -8   7   2      253.51      243.93     16.97 o
  -7   7   2       16.67       17.94      3.76 o
  -6   7   2       96.16       82.98     10.95 o
  -5   7   2       59.75       47.41      3.82 o
  -4   7   2      584.10      550.82     17.81 o
  -3   7   2      124.66      114.12      9.49 o
  -2   7   2       53.43       63.64      6.66 o
  -1   7   2     1575.15     1517.44     22.89 o
   0   7   2      117.34      110.84      7.65 o
   1   7   2     2384.37     2448.43     22.94 o
   2   7   2       22.67       12.43      2.84 o
   3   7   2       27.88       32.75      3.28 o
   4   7   2      507.39      418.84    152.99 o
   5   7   2       29.40       38.50      4.28 o
   6   7   2      174.32      195.17     16.49 o
   7   7   2      366.35      360.37     20.54 o
   8   7   2        0.79       -6.18     10.78 o
   9   7   2        0.50      -12.39     12.39 o
  10   7   2        3.37        6.60     11.72 o
  11   7   2       10.14        6.32     14.79 o
 -12   8   2       20.92       29.05     14.83 o
 -11   8   2        0.93       -8.57     12.50 o
 -10   8   2       12.68       13.93     11.03 o
  -9   8   2      311.99      345.78     19.85 o
  -8   8   2       83.06       76.92      7.04 o
  -7   8   2       70.41       89.75      9.05 o
  -6   8   2      589.77      560.93     63.09 o
  -5   8   2       61.55       68.00      6.44 o
  -4   8   2      941.50      912.73     23.32 o
  -3   8   2     2917.45     2919.76     37.20 o
  -2   8   2       82.47       90.74      8.46 o
  -1   8   2      109.36       79.22      6.07 o
   0   8   2      110.97      129.85      6.94 o
   1   8   2       48.97       49.22      3.01 o
   2   8   2     1499.14     1347.44     26.72 o
   3   8   2       54.54       52.60      6.13 o
   4   8   2      165.58      166.71     71.97 o
   5   8   2        6.16        3.95      8.23 o
   6   8   2       96.00       92.84      7.56 o
   7   8   2       79.40       85.55      8.42 o
   8   8   2        0.37       10.94     11.15 o
   9   8   2       57.27       69.65      6.11 o
  10   8   2       30.23       28.86      6.03 o
  11   8   2       30.35       34.53      6.93 o
 -12   9   2        0.20       -2.39     12.62 o
 -11   9   2        1.28        4.41     12.29 o
 -10   9   2        7.25        7.69     10.61 o
  -9   9   2       14.55        6.13     10.78 o
  -8   9   2        0.79       -3.91     10.31 o
  -7   9   2       47.02       56.82      4.77 o
  -6   9   2        0.13        3.15      9.37 o
  -5   9   2      432.53      415.29     42.35 o
  -4   9   2      176.34      166.09     10.45 o
  -3   9   2        3.57       -4.31      8.17 o
  -2   9   2     1820.92     2007.03     31.09 o
  -1   9   2       16.48       17.46      4.05 o
   0   9   2       82.24      125.30      7.20 o
   1   9   2      412.64      424.22     20.80 o
   2   9   2      171.99      164.13     12.22 o
   3   9   2       77.28       62.78     12.29 o
   4   9   2       45.44       43.25      4.14 o
   5   9   2       37.60       40.69      4.83 o
   6   9   2        0.64        0.76     10.06 o
   7   9   2       39.27       47.01      4.98 o
   8   9   2       15.55       22.03      4.73 o
   9   9   2       19.79       14.83     14.05 o
  10   9   2        8.76       11.57     12.90 o
 -12  10   2       10.79        4.92     14.96 o
 -11  10   2        0.61        1.13     13.15 o
 -10  10   2        2.24        2.00     11.80 o
  -9  10   2      139.38      114.54     12.43 o
  -8  10   2       49.26       54.76      5.52 o
  -7  10   2       29.55       11.68     11.41 o
  -6  10   2        5.01        0.00      9.85 o
  -5  10   2       16.05       17.45     10.08 o
  -4  10   2      317.11      335.30     14.89 o
  -3  10   2        7.62       16.42     11.04 o
  -2  10   2       68.33       60.11      6.05 o
  -1  10   2     1413.37     1487.13     20.93 o
   0  10   2      184.20      219.95      9.17 o
   1  10   2       98.80       89.82     15.74 o
   2  10   2       53.84       51.35     15.38 o
   3  10   2       89.71       77.98     11.64 o
   4  10   2      265.10      289.84     16.93 o
   5  10   2       14.47       14.70     10.86 o
   6  10   2      190.93      169.13     16.38 o
   7  10   2        9.90       11.36     10.73 o
   8  10   2       36.73       39.87      5.38 o
   9  10   2        5.49        9.85     12.73 o
  10  10   2        2.42        1.20     14.37 o
 -12  11   2        2.02       20.27     14.45 o
 -11  11   2      122.78      122.83     13.32 o
 -10  11   2       62.39       50.45      6.93 o
  -9  11   2      114.61       99.67      9.47 o
  -8  11   2       16.76       11.15     11.74 o
  -7  11   2        0.02        5.40     10.38 o
  -6  11   2       38.37       21.19      6.93 o
  -5  11   2      242.44      242.14     15.92 o
  -4  11   2      183.11      195.26     14.47 o
  -3  11   2       22.03       23.68      8.86 o
  -2  11   2      293.91      277.76     12.81 o
  -1  11   2      496.72      455.05     23.85 o
   0  11   2       20.92        9.61      5.27 o
   1  11   2       67.88       59.82      6.20 o
   2  11   2       46.06       50.91     27.84 o
   3  11   2       74.79       59.21      6.51 o
   4  11   2      888.26      947.45     27.81 o
   5  11   2      373.64      347.48     20.75 o
   6  11   2       13.93       20.14     12.16 o
   7  11   2        0.04       -1.83     11.34 o
   8  11   2        0.21        0.00     11.99 o
   9  11   2      142.96      152.11     15.12 o
  10  11   2        6.28       18.46     13.32 o
 -11  12   2        0.33      -11.49     11.49 o
 -10  12   2       81.89       70.26      6.78 o
  -9  12   2      154.68      217.78     19.93 o
  -8  12   2       72.56       79.50      9.60 o
  -7  12   2       53.35       52.03      6.39 o
  -6  12   2      418.62      416.35     21.66 o
  -5  12   2       12.73        2.88     11.22 o
  -4  12   2       81.20       86.33      8.72 o
  -3  12   2      306.12      294.55     16.89 o
  -2  12   2       31.22       23.04      7.59 o
  -1  12   2      162.60      157.23      9.73 o
   0  12   2      242.14      215.21     13.93 o
   1  12   2        1.51        1.75     11.92 o
   2  12   2       13.55       14.14      3.80 o
   3  12   2        2.82       11.01     10.61 o
   4  12   2      775.18      825.71     27.49 o
   5  12   2        0.25        1.66      9.56 o
   6  12   2       92.20       87.11     10.31 o
   7  12   2        0.09       -8.61     10.63 o
   8  12   2       13.81        9.47      5.63 o
   9  12   2       15.51       24.22      5.55 o
 -11  13   2        0.01       18.57     13.04 o
 -10  13   2        7.42       20.27     13.51 o
  -9  13   2       26.95       12.56     13.57 o
  -8  13   2       15.60       -4.77     11.70 o
  -7  13   2       87.53       70.37      7.73 o
  -6  13   2       39.24       39.61      5.06 o
  -5  13   2      711.70      765.97     27.24 o
  -4  13   2       20.27       24.74      4.54 o
  -3  13   2        0.05        6.07      8.97 o
  -2  13   2        0.10        7.88      9.37 o
  -1  13   2      233.37      241.69     16.82 o
   0  13   2       87.48       95.41      6.24 o
   1  13   2     1184.68     1228.84     34.63 o
   2  13   2       17.22        3.51     11.85 o
   3  13   2      202.98      182.40     17.18 o
   4  13   2       45.74       49.55      5.97 o
   5  13   2      100.03      103.41     10.15 o
   6  13   2       29.17       34.15      5.23 o
   7  13   2       63.58       61.21      6.39 o
   8  13   2        0.79       -5.55     11.91 o
   9  13   2        0.17      -12.96     12.96 o
 -10  14   2       17.00       20.00     13.15 o
  -9  14   2        4.64      -13.00     13.00 o
  -8  14   2        4.53       16.05     11.70 o
  -7  14   2       63.69       66.31      7.75 o
  -6  14   2        0.63       13.65      9.26 o
  -5  14   2       25.46       20.90      5.08 o
  -4  14   2       66.47       65.89      5.82 o
  -3  14   2       22.15        8.76     12.12 o
  -2  14   2       12.71        6.41     11.09 o
  -1  14   2      250.60      260.20     12.61 o
   0  14   2       83.64       86.90      6.23 o
   1  14   2       21.34       15.00      3.30 o
   2  14   2       58.00       74.50      6.74 o
   3  14   2      279.71      290.85     18.53 o
   4  14   2       25.27       23.82      4.83 o
   5  14   2       87.01       89.58      8.82 o
   6  14   2        5.87      -10.71     12.20 o
   7  14   2        0.17        6.32     13.44 o
   8  14   2       57.57       55.75      6.49 o
   9  14   2       38.26       56.36      6.85 o
 -10  15   2        0.94       14.75     11.26 o
  -9  15   2        1.00      -10.38     13.40 o
  -8  15   2       59.99       45.79      6.34 o
  -7  15   2        1.41        0.97     12.85 o
  -6  15   2       33.79       22.29      5.17 o
  -5  15   2       60.98       48.65      5.38 o
  -4  15   2        3.40       -7.48     10.46 o
  -3  15   2        5.55        7.88     10.15 o
  -2  15   2      130.87      155.62     12.35 o
  -1  15   2       85.02       77.37      5.37 o
   0  15   2       62.22       55.11      5.61 o
   1  15   2        1.80        0.04      7.29 o
   2  15   2      287.53      282.70     18.02 o
   3  15   2        6.11        8.49      8.74 o
   4  15   2       45.49       52.74      6.34 o
   5  15   2        2.79        5.73     10.73 o
   6  15   2       10.08        4.12     11.74 o
   7  15   2       21.68       28.23      5.86 o
   8  15   2       29.08        1.22     15.52 o
  -9  16   2        9.93        3.63     14.98 o
  -8  16   2        0.79        6.70     11.93 o
  -7  16   2       77.12       64.25      6.57 o
  -6  16   2       37.27       46.65      5.29 o
  -5  16   2       33.89       36.00      5.13 o
  -4  16   2       79.05       74.61      7.58 o
  -3  16   2       93.27      103.78     12.01 o
  -2  16   2       50.72       47.91      5.44 o
  -1  16   2        0.12        4.22      7.24 o
   0  16   2        1.07        1.71      7.43 o
   1  16   2       85.45       94.35      9.71 o
   2  16   2        0.03       10.48      9.56 o
   3  16   2        0.19       -1.85     11.45 o
   4  16   2       27.81       24.34     12.20 o
   5  16   2        3.28       24.37     12.43 o
   6  16   2        1.79        9.79     11.45 o
   7  16   2        0.93       17.50     12.29 o
   8  16   2        1.50       -1.28     13.53 o
  -9  17   2        0.17      -15.33     15.33 o
  -8  17   2       22.94       25.92     14.91 o
  -7  17   2        4.28        2.18     12.06 o
  -6  17   2        3.02        8.25     11.11 o
  -5  17   2        8.21      -11.74     11.97 o
  -4  17   2       73.06       57.34      6.26 o
  -3  17   2       39.79       30.52      5.02 o
  -2  17   2       44.75       38.77      5.90 o
  -1  17   2       33.72       33.23      3.61 o
   0  17   2       21.23       18.73      9.20 o
   1  17   2        8.12        9.69      4.06 o
   2  17   2        0.90      -12.79     12.79 o
   3  17   2        8.11       14.79     11.20 o
   4  17   2        0.08       -4.14     12.54 o
   5  17   2        4.28       19.39     12.92 o
   6  17   2        0.02       -1.16     12.52 o
   7  17   2        5.40       17.18      5.84 o
  -8  18   2        1.16       13.67     14.22 o
  -7  18   2        3.69       12.85     12.75 o
  -6  18   2        2.75        0.00     12.31 o
  -5  18   2        0.76       -7.31     12.48 o
  -4  18   2        0.69        4.10     12.20 o
  -3  18   2        9.37        4.96     13.06 o
  -2  18   2        8.89       10.75      4.92 o
  -1  18   2       48.42       47.86      5.31 o
   0  18   2        0.10        8.04      7.90 o
   1  18   2        0.06        9.92      9.28 o
   2  18   2        9.06        7.04     10.78 o
   3  18   2       22.67       13.21      5.52 o
   4  18   2        5.63      -12.88     12.88 o
   5  18   2        1.94       13.72     13.42 o
   6  18   2       14.04       29.11     14.85 o
  -7  19   2        0.05        7.44     14.22 o
  -6  19   2        0.89      -11.66     13.48 o
  -5  19   2        0.15        0.00     13.09 o
  -4  19   2        3.23       17.52     12.48 o
  -3  19   2        1.05       -8.51     12.41 o
  -2  19   2        4.60        8.28     13.00 o
  -1  19   2        1.98        9.62      8.97 o
   0  19   2        0.09        7.47      8.05 o
   1  19   2       11.13       19.99      4.22 o
   2  19   2       12.77       19.35     13.42 o
   3  19   2        0.71       16.87     13.36 o
   4  19   2        5.76       14.72      5.55 o
   5  19   2        0.71      -14.68     14.68 o
  -6  20   2        7.99       17.31     13.32 o
  -5  20   2        0.68       -5.92     13.36 o
  -4  20   2        8.70       19.87     12.75 o
  -3  20   2        0.01       -6.83     13.09 o
  -2  20   2        5.41       17.73     11.72 o
  -1  20   2        5.42        8.16      8.67 o
   0  20   2        2.34       -9.89      9.89 o
   1  20   2        1.76        4.78      4.92 o
   2  20   2        2.50        4.60     12.14 o
   3  20   2        3.17       16.34      5.61 o
   4  20   2        0.66      -14.01     14.01 o
  -5  21   2        0.37       10.08     13.23 o
  -4  21   2       12.89       18.69     14.79 o
  -3  21   2       13.01       18.23     13.82 o
  -2  21   2        8.27       10.67     13.15 o
  -1  21   2       18.82       22.23     10.15 o
   0  21   2        1.62        4.37     17.50 o
   1  21   2        6.49        8.86     10.11 o
   2  21   2       11.94       12.25     12.60 o
   3  21   2       19.23       12.75     13.84 o
  -3  22   2        0.27       14.26     13.40 o
  -2  22   2        3.17      -13.57     13.57 o
  -1  22   2        5.10       -5.10     10.64 o
   0  22   2        3.36       11.54     10.99 o
   1  22   2        0.65        5.12     10.27 o
 -13   1   3        0.01       -4.64     14.28 o
 -12   1   3        0.35       -3.11     11.74 o
 -11   1   3       17.49       20.08      4.87 o
 -10   1   3       62.43       71.06      5.92 o
  -9   1   3      128.41      105.17     12.20 o
  -8   1   3       13.12       18.17      9.56 o
  -7   1   3      915.56      709.45    262.96 o
  -6   1   3      375.97      386.76     15.56 o
  -5   1   3       49.69       58.27      6.41 o
  -4   1   3     2488.60     2469.67     30.31 o
  -3   1   3       61.94       56.06      5.76 o
  -2   1   3      155.96      140.63      8.40 o
  -1   1   3      626.14      750.56     11.12 o
   0   1   3      307.19      306.95     12.79 o
   1   1   3      318.91      279.20     16.44 o
   2   1   3       23.70       29.81      3.28 o
   3   1   3      350.10      326.52     13.63 o
   4   1   3     1402.79     1388.88     28.82 o
   5   1   3      794.85      802.98     19.36 o
   6   1   3       66.88       68.62      6.57 o
   7   1   3      224.15      187.78     17.35 o
   8   1   3      174.09      189.59     16.13 o
   9   1   3        3.25       -3.99     12.04 o
  10   1   3        0.87       -4.56     14.33 o
  11   1   3       32.03       41.74      6.66 o
 -13   2   3       96.77      126.72     11.49 o
 -12   2   3        3.20       12.46     10.80 o
 -11   2   3      191.19      200.89     16.78 o
 -10   2   3      128.39      143.36     12.73 o
  -9   2   3       31.39       20.98     11.17 o
  -8   2   3      100.90      101.66     10.29 o
  -7   2   3     1386.97     1116.74    409.58 o
  -6   2   3      105.53      119.12     11.11 o
  -5   2   3       68.34       69.74      7.18 o
  -4   2   3      529.89      501.29     14.87 o
  -3   2   3      360.44      332.50     12.06 o
  -2   2   3     9124.35     7820.49     48.58 o
  -1   2   3      474.22      547.54     36.26 o
   0   2   3     1264.88     1265.67     44.50 o
   1   2   3     4598.58     4075.33     46.05 o
   2   2   3       22.67       23.15      2.69 o
   3   2   3     1129.62      958.23     22.41 o
   4   2   3     3664.45     3197.81    271.10 o
   5   2   3      150.52      172.15     10.85 o
   6   2   3      180.54      178.41     14.79 o
   7   2   3      140.26      131.85     11.97 o
   8   2   3       66.09       68.35      7.31 o
   9   2   3      227.64      210.34     16.64 o
  10   2   3        0.57       -7.77     12.41 o
  11   2   3       24.06       33.78      6.78 o
 -13   3   3       14.55       15.25     14.70 o
 -12   3   3        5.15      -13.46     13.46 o
 -11   3   3       19.61       -1.91     11.89 o
 -10   3   3       25.75       38.04      4.52 o
  -9   3   3        1.47       -5.86     10.10 o
  -8   3   3       44.07       40.10      4.24 o
  -7   3   3      568.49      547.36    173.07 o
  -6   3   3      690.12      738.18     21.30 o
  -5   3   3       15.10        7.98      7.50 o
  -4   3   3      601.92      508.60     15.08 o
  -3   3   3      484.77      468.17     13.59 o
  -2   3   3       44.66       38.44      3.21 o
  -1   3   3     1487.33     1765.30    143.48 o
   0   3   3       79.81       80.50     10.66 o
   1   3   3      857.82      797.08     12.90 o
   2   3   3      155.70      216.30     11.59 o
   3   3   3      308.11      289.40     13.57 o
   4   3   3      447.05      427.21     20.54 o
   5   3   3      273.56      265.04     15.92 o
   6   3   3        0.13        1.39      9.24 o
   7   3   3      162.35      150.81     13.15 o
   8   3   3      236.34      271.00     19.20 o
   9   3   3        6.46       20.04      4.62 o
  10   3   3        7.56       12.62      5.13 o
  11   3   3        3.36       -6.45     14.54 o
 -13   4   3       24.72       28.27      5.90 o
 -12   4   3        0.00       -2.12     11.83 o
 -11   4   3       55.36       44.03      5.67 o
 -10   4   3        2.13      -10.40     10.40 o
  -9   4   3        6.13        3.76     11.01 o
  -8   4   3        1.77        1.97      9.33 o
  -7   4   3       89.51       82.66     23.49 o
  -6   4   3        3.49        0.00      8.65 o
  -5   4   3      991.98     1056.80     23.21 o
  -4   4   3        7.58       13.02      6.93 o
  -3   4   3       78.76       70.11      6.68 o
  -2   4   3     3028.08     3174.21     33.21 o
  -1   4   3        2.69       -2.96      3.91 o
   0   4   3      302.82      354.14     32.87 o
   1   4   3        4.17       10.50      5.15 o
   2   4   3      326.99      347.92     14.37 o
   3   4   3       98.54      121.01     11.20 o
   4   4   3      202.38      223.32     54.45 o
   5   4   3        0.21       16.66      8.36 o
   6   4   3       21.97       14.22     11.07 o
   7   4   3       93.07       95.91     11.30 o
   8   4   3        5.49       -8.19     11.91 o
   9   4   3       48.05       54.97      5.94 o
  10   4   3        1.23        4.54     12.60 o
  11   4   3        1.23      -14.35     15.04 o
 -13   5   3        3.17        2.42     13.30 o
 -12   5   3      132.77      130.80     14.22 o
 -11   5   3       24.87        8.91     15.23 o
 -10   5   3       23.68       31.38      4.71 o
  -9   5   3       19.90       -6.91     11.38 o
  -8   5   3       17.12       32.60      4.37 o
  -7   5   3     1220.84     1073.38    259.10 o
  -6   5   3      715.37      620.30    128.14 o
  -5   5   3       14.80       10.59      7.46 o
  -4   5   3      836.04      704.66     19.11 o
  -3   5   3      133.51      127.46      9.35 o
  -2   5   3      182.68      194.78     10.17 o
  -1   5   3     2218.54     2590.72    152.73 o
   0   5   3      637.87      778.84     58.12 o
   1   5   3       48.28       40.59      2.50 o
   2   5   3      524.46      641.88     18.29 o
   3   5   3      568.87      587.31     18.50 o
   4   5   3     1038.36      945.02    276.02 o
   5   5   3        0.81       16.55      8.86 o
   6   5   3       50.45       52.72      6.34 o
   7   5   3       17.71       16.34     10.27 o
   8   5   3      169.69      158.46     14.03 o
   9   5   3        2.59        0.00     12.81 o
  10   5   3       14.83       12.64     12.85 o
 -13   6   3        0.04        7.35     11.99 o
 -12   6   3        0.31        1.09     12.08 o
 -11   6   3       27.25       20.21     12.94 o
 -10   6   3       42.42       58.52      5.92 o
  -9   6   3        2.30      -11.05     11.05 o
  -8   6   3       75.77       61.82      4.94 o
  -7   6   3      630.64      619.02     21.89 o
  -6   6   3      164.95      151.11     28.37 o
  -5   6   3      619.19      570.36     19.24 o
  -4   6   3      203.92      174.21     11.34 o
  -3   6   3      137.17      134.70     10.19 o
  -2   6   3     1585.39     1652.17     26.36 o
  -1   6   3      305.92      323.93      9.30 o
   0   6   3      107.44      144.85     17.94 o
   1   6   3     3924.87     3675.32     55.86 o
   2   6   3       43.32       48.54      4.39 o
   3   6   3      879.30      743.55    229.50 o
   4   6   3      627.60      549.74    157.17 o
   5   6   3        0.34        8.17      9.73 o
   6   6   3      264.45      260.81     16.87 o
   7   6   3       51.01       51.84      4.98 o
   8   6   3        0.89        5.67     11.11 o
   9   6   3      161.60      160.71     15.14 o
  10   6   3        0.00       -1.18     13.99 o
 -13   7   3        4.39        2.50     15.08 o
 -12   7   3       45.87       61.04      6.70 o
 -11   7   3        1.32       -4.14     12.77 o
 -10   7   3       60.35       55.47      6.81 o
  -9   7   3        1.94       -6.53     10.90 o
  -8   7   3       34.19       32.33      4.49 o
  -7   7   3      159.58      172.07     14.18 o
  -6   7   3      270.18      247.61     12.38 o
  -5   7   3       24.72       26.30      6.24 o
  -4   7   3       41.69       45.26      4.56 o
  -3   7   3       88.11       74.69      7.58 o
  -2   7   3       15.93       19.58      2.77 o
  -1   7   3      605.55      549.48     37.35 o
   0   7   3        9.01        4.74      5.22 o
   1   7   3      282.58      290.89     14.28 o
   2   7   3       11.64        6.41      7.46 o
   3   7   3       14.45        3.06     14.94 o
   4   7   3       37.03       51.99      5.63 o
   5   7   3       23.13       18.44     11.03 o
   6   7   3        0.68        6.99     10.00 o
   7   7   3       24.83       20.73     12.16 o
   8   7   3        0.55       -2.92     11.78 o
   9   7   3        5.71       -4.37     11.76 o
  10   7   3        0.07        3.57     14.77 o
 -12   8   3        0.01       13.80     10.54 o
 -11   8   3       77.83       80.89      8.42 o
 -10   8   3        0.23       12.98     10.73 o
  -9   8   3        5.66      -12.39     12.39 o
  -8   8   3        9.90       11.32     10.21 o
  -7   8   3       67.71       54.76      4.85 o
  -6   8   3       68.31       68.26      6.72 o
  -5   8   3      380.57      378.47     44.68 o
  -4   8   3      249.98      231.34     13.95 o
  -3   8   3      710.14      711.26     20.52 o
  -2   8   3      842.26      930.42     22.12 o
  -1   8   3       10.59        9.72      2.85 o
   0   8   3       11.84        7.99      2.82 o
   1   8   3      157.54      152.20      8.40 o
   2   8   3       74.02       54.00     26.05 o
   3   8   3       23.33       24.16      9.67 o
   4   8   3      107.82      128.67     10.40 o
   5   8   3        0.09      -11.43     11.43 o
   6   8   3        6.54       11.17      4.37 o
   7   8   3        1.96        2.67     10.99 o
   8   8   3       23.51       26.32      4.98 o
   9   8   3        0.31       13.44     12.88 o
  10   8   3       17.37       17.10     14.14 o
 -12   9   3       83.19       86.77      7.75 o
 -11   9   3        1.57        6.57     11.09 o
 -10   9   3       16.60       20.14     10.63 o
  -9   9   3      235.03      250.77     19.35 o
  -8   9   3        0.04      -10.86     10.86 o
  -7   9   3      136.41      148.59     12.16 o
  -6   9   3        9.38       -9.09      9.89 o
  -5   9   3       85.31       90.49      8.31 o
  -4   9   3      809.71      778.65     20.57 o
  -3   9   3       33.41       29.21     13.94 o
  -2   9   3      402.49      418.33     16.68 o
  -1   9   3      180.24      168.48      8.76 o
   0   9   3      261.82      260.85     11.47 o
   1   9   3      187.15      178.79     47.38 o
   2   9   3      107.59      113.43     33.11 o
   3   9   3       92.10       88.22      7.62 o
   4   9   3       28.57       32.45      5.19 o
   5   9   3       11.58      -11.68     11.68 o
   6   9   3       45.62       54.34      5.44 o
   7   9   3       34.28       46.34      5.10 o
   8   9   3       73.43       82.38      6.78 o
   9   9   3       15.48       20.73     12.94 o
  10   9   3        4.38        6.26     14.33 o
 -12  10   3        0.03       -4.87     13.11 o
 -11  10   3       17.16       28.36     14.20 o
 -10  10   3        4.93       -0.99     12.14 o
  -9  10   3        0.66        4.58     10.73 o
  -8  10   3        0.59      -10.61     10.61 o
  -7  10   3      133.57      130.84     12.37 o
  -6  10   3      143.93      136.47     11.05 o
  -5  10   3      378.76      395.60     19.20 o
  -4  10   3      322.68      349.11     13.99 o
  -3  10   3       42.45       48.28      5.83 o
  -2  10   3      192.55      211.73     26.07 o
  -1  10   3      386.76      341.13     66.90 o
   0  10   3       89.30       89.69     22.14 o
   1  10   3      872.17      669.92    164.04 o
   2  10   3        1.15       -7.25      8.88 o
   3  10   3      675.29      689.43     24.43 o
   4  10   3        0.34      -11.64     11.64 o
   5  10   3        4.14        5.69     11.13 o
   6  10   3      415.21      410.20     22.35 o
   7  10   3       51.19       54.53      5.84 o
   8  10   3        0.50      -11.74     12.31 o
   9  10   3       10.60       13.06     14.49 o
 -12  11   3       65.99       86.33      8.38 o
 -11  11   3       43.45       27.01     15.96 o
 -10  11   3       31.38       17.58     13.38 o
  -9  11   3       20.17       23.95      5.13 o
  -8  11   3        1.69       -6.93     10.54 o
  -7  11   3       75.40       82.67      7.58 o
  -6  11   3        9.81       26.23      4.35 o
  -5  11   3      111.03      105.32      8.70 o
  -4  11   3       37.73       19.95     11.38 o
  -3  11   3       63.69       56.73      5.90 o
  -2  11   3      137.99      123.75     15.56 o
  -1  11   3       51.28       47.68      5.83 o
   0  11   3      103.77       96.30     19.04 o
   1  11   3       77.18       79.46      5.59 o
   2  11   3       32.93       33.67      4.28 o
   3  11   3        0.37       -2.12     10.75 o
   4  11   3      239.93      216.79     18.15 o
   5  11   3      287.10      294.74     19.95 o
   6  11   3        0.75        4.60     10.02 o
   7  11   3       18.04        3.99     13.30 o
   8  11   3        0.15        8.86     12.22 o
   9  11   3        0.13        6.13     14.05 o
 -11  12   3       23.86       21.32     14.81 o
 -10  12   3      200.97      177.45     15.94 o
  -9  12   3       89.37       85.17      7.96 o
  -8  12   3      154.03      143.65     10.67 o
  -7  12   3        7.40       19.22      4.33 o
  -6  12   3       78.86       88.77      8.09 o
  -5  12   3      240.55      262.28     18.27 o
  -4  12   3      269.92      245.75     17.31 o
  -3  12   3      440.22      455.99     20.29 o
  -2  12   3      345.52      341.85     17.96 o
  -1  12   3        6.56        3.06      8.48 o
   0  12   3      139.94      171.68     14.42 o
   1  12   3      718.55      737.20     25.03 o
   2  12   3      134.10      125.54     12.56 o
   3  12   3     1103.34     1039.24     30.86 o
   4  12   3        4.87       -6.55     11.49 o
   5  12   3        2.24        0.00     11.70 o
   6  12   3      225.08      237.02     18.74 o
   7  12   3       71.97       67.99      6.64 o
   8  12   3       16.61       23.44      6.05 o
   9  12   3       35.84       20.31     17.77 o
 -11  13   3        6.29       19.70     12.31 o
 -10  13   3        8.06       16.87     13.63 o
  -9  13   3      102.67      135.77     13.21 o
  -8  13   3       57.97       49.91      6.74 o
  -7  13   3       29.55       21.66      4.87 o
  -6  13   3        5.02       -6.55     12.16 o
  -5  13   3       42.92       35.60      5.34 o
  -4  13   3      410.79      438.83     21.51 o
  -3  13   3       60.96       49.44      4.94 o
  -2  13   3       86.91       98.30      9.24 o
  -1  13   3       85.54      102.33      7.05 o
   0  13   3      968.47      947.08     60.43 o
   1  13   3      511.30      518.22     16.27 o
   2  13   3       73.27       82.84      8.72 o
   3  13   3       18.47       16.89     11.41 o
   4  13   3       19.27        9.58     11.64 o
   5  13   3       96.69       84.94      9.58 o
   6  13   3        4.04        9.83      4.98 o
   7  13   3        5.35       10.86     12.94 o
   8  13   3        4.11       15.56     12.83 o
 -10  14   3        0.01        1.18     13.55 o
  -9  14   3       14.25       16.51     13.63 o
  -8  14   3      186.21      208.28     19.87 o
  -7  14   3       58.90       70.16      5.88 o
  -6  14   3      139.11      135.44     13.27 o
  -5  14   3       54.24       59.95      6.09 o
  -4  14   3        4.53       -0.80      9.98 o
  -3  14   3       58.34       61.56      6.66 o
  -2  14   3       80.16       98.39      8.70 o
  -1  14   3      557.49      552.65     16.80 o
   0  14   3        8.11        7.79      8.58 o
   1  14   3       49.46       42.26      3.84 o
   2  14   3       15.00       11.41     11.17 o
   3  14   3      101.84       91.75     10.48 o
   4  14   3       91.56      102.48     11.17 o
   5  14   3       17.40       14.07      5.02 o
   6  14   3       17.05       23.50      5.44 o
   7  14   3        3.20        0.00     12.75 o
   8  14   3       18.08      -17.20     17.20 o
 -10  15   3        2.01       -8.59     15.27 o
  -9  15   3        0.01       -5.78     12.39 o
  -8  15   3        0.69       -4.26     12.88 o
  -7  15   3        2.37       11.83     10.23 o
  -6  15   3       69.38       72.80      5.76 o
  -5  15   3       11.86       11.28      4.60 o
  -4  15   3       29.74       28.50      4.77 o
  -3  15   3       42.64       38.54      4.87 o
  -2  15   3       17.42       15.40     10.90 o
  -1  15   3      122.17      106.97      6.71 o
   0  15   3        2.51       -3.09      7.52 o
   1  15   3       31.80       29.66      3.48 o
   2  15   3       11.45        7.86     11.20 o
   3  15   3       11.70       12.64      4.41 o
   4  15   3        8.96       17.69     11.03 o
   5  15   3       62.39       56.44      7.73 o
   6  15   3       11.35       -6.64     14.33 o
   7  15   3       54.95       72.09      7.88 o
  -9  16   3        5.39       12.14     14.47 o
  -8  16   3       40.16       34.95      6.07 o
  -7  16   3       18.46       20.67      5.38 o
  -6  16   3       26.78       29.09      5.10 o
  -5  16   3        0.53        7.50     11.11 o
  -4  16   3       62.87       67.63      6.83 o
  -3  16   3      130.90      128.17     12.37 o
  -2  16   3       11.31       -1.74     12.56 o
  -1  16   3        3.02       -4.63      7.58 o
   0  16   3        3.41        0.40      8.13 o
   1  16   3       87.99       88.00      5.71 o
   2  16   3        0.02       -0.92     10.42 o
   3  16   3       10.40       16.76     11.55 o
   4  16   3        2.92        5.21     12.46 o
   5  16   3        0.73       18.48     11.55 o
   6  16   3       27.91       33.63      5.78 o
   7  16   3        0.76       -3.74     12.77 o
  -9  17   3       11.93       -3.82     15.77 o
  -8  17   3        1.17       -7.12     15.10 o
  -7  17   3       13.47       29.51      5.63 o
  -6  17   3        2.01        8.38     11.30 o
  -5  17   3       41.43       21.03     13.55 o
  -4  17   3       32.25       30.67      5.67 o
  -3  17   3        1.10        6.55      4.37 o
  -2  17   3       52.14       50.96      5.23 o
  -1  17   3        0.05        8.18      7.95 o
   0  17   3       23.87       32.58      5.41 o
   1  17   3       29.31       31.09      6.02 o
   2  17   3        7.11       16.93     10.86 o
   3  17   3        6.19       23.10     12.25 o
   4  17   3        0.30        5.52     12.35 o
   5  17   3        1.29       20.67     10.90 o
   6  17   3        8.10       10.46      5.80 o
  -8  18   3        8.03      -11.26     14.20 o
  -7  18   3        1.64      -14.51     14.51 o
  -6  18   3        0.08       21.17     12.56 o
  -5  18   3        5.74       14.56      5.25 o
  -4  18   3        7.28       10.52     11.99 o
  -3  18   3        0.30       15.40     11.93 o
  -2  18   3       25.88       24.89      5.10 o
  -1  18   3       22.01       26.98      4.80 o
   0  18   3       11.86       15.55      5.19 o
   1  18   3        3.67       -8.49     10.55 o
   2  18   3        0.51       23.36     11.83 o
   3  18   3        8.28      -12.54     12.54 o
   4  18   3        2.10       10.54     13.61 o
   5  18   3       25.39       34.41      6.41 o
  -7  19   3        0.54      -14.89     14.89 o
  -6  19   3        6.27        8.28     13.95 o
  -5  19   3        0.96       15.90     10.52 o
  -4  19   3        1.17        7.86     12.04 o
  -3  19   3        3.88        9.37      5.55 o
  -2  19   3        4.58       10.73     12.22 o
  -1  19   3       20.36        7.56      9.78 o
   0  19   3        0.93       -1.55      5.81 o
   1  19   3        4.80        3.51      8.52 o
   2  19   3        6.20       22.64     13.11 o
   3  19   3        1.61        9.49     13.74 o
   4  19   3        4.13       16.13     11.03 o
  -6  20   3        4.99       21.32     13.34 o
  -5  20   3        3.92       -1.22     13.17 o
  -4  20   3        0.06       -2.60      5.73 o
  -3  20   3        0.84      -13.65     13.65 o
  -2  20   3       19.68       18.55      6.03 o
  -1  20   3        0.04       -5.14      8.99 o
   0  20   3        5.17        5.19      9.67 o
   1  20   3        0.56       11.31      9.09 o
   2  20   3        0.87        2.42     12.64 o
   3  20   3       18.42       25.21     15.23 o
  -4  21   3        8.30       -1.28     13.88 o
  -3  21   3        3.61        6.81      5.86 o
  -2  21   3        0.49        9.79     14.77 o
  -1  21   3        0.01       -0.61      9.19 o
   0  21   3        0.35       -1.06      9.37 o
   1  21   3        0.60       -2.25     10.07 o
   2  21   3        3.37       23.04     12.94 o
 -13   0   4       17.04       15.08     14.54 o
 -12   0   4       68.70       73.26      7.86 o
 -11   0   4        0.66      -12.31     12.31 o
 -10   0   4      254.46      285.64     19.39 o
  -9   0   4       85.43       83.75     10.04 o
  -8   0   4        0.54        0.65     10.04 o
  -7   0   4       37.72       25.89     18.89 o
  -6   0   4     1996.27     2175.73     35.08 o
  -5   0   4     1284.67     1407.64     26.80 o
  -4   0   4     1349.29     1518.92     26.26 o
  -3   0   4      217.01      234.24     11.97 o
  -2   0   4      579.27      617.16     16.68 o
  -1   0   4       97.36      121.71     18.18 o
   0   0   4      793.36      707.18     79.87 o
   1   0   4     1683.85     1456.39    142.69 o
   2   0   4      468.75      392.60     16.07 o
   3   0   4      242.14      226.24     31.64 o
   4   0   4      146.58      124.26     12.35 o
   5   0   4      725.91      626.38     23.15 o
   6   0   4       44.38       39.55      4.96 o
   7   0   4        0.27        6.97     10.10 o
   8   0   4       92.30      107.44     13.02 o
   9   0   4       28.77       32.58      5.78 o
  10   0   4      130.76      148.14     15.54 o
 -13   1   4        3.30       15.10     13.40 o
 -12   1   4        3.01      -11.45     11.72 o
 -11   1   4        2.17      -12.98     12.98 o
 -10   1   4      116.33      155.62     14.33 o
  -9   1   4        9.11       17.03      9.58 o
  -8   1   4       29.28       13.80     10.36 o
  -7   1   4        1.77       -0.40      7.04 o
  -6   1   4      751.56      619.68    290.82 o
  -5   1   4    10618.15    10924.16     72.57 o
  -4   1   4        0.08       -2.06      6.81 o
  -3   1   4      325.22      364.62     13.72 o
  -2   1   4     1114.09     1167.77     22.26 o
  -1   1   4        0.77       -2.57      8.79 o
   0   1   4     1355.51     1295.37     79.31 o
   1   1   4      929.91      800.60     70.48 o
   2   1   4       20.05       11.97      8.23 o
   3   1   4      397.46      374.75     13.43 o
   4   1   4       38.36       29.49      3.99 o
   5   1   4      203.22      190.87     15.71 o
   6   1   4        8.57      -10.84     10.84 o
   7   1   4        0.45       -9.62     12.14 o
   8   1   4        0.85        0.99     12.16 o
   9   1   4       88.76       90.61      7.35 o
  10   1   4        0.45      -11.32     13.25 o
 -13   2   4        1.03       14.01     12.12 o
 -12   2   4       21.31       20.35      5.21 o
 -11   2   4        8.27      -12.60     12.60 o
 -10   2   4       18.48       15.75     11.87 o
  -9   2   4       95.14       92.61     10.08 o
  -8   2   4       11.87        7.29      9.58 o
  -7   2   4      100.37       78.94     26.83 o
  -6   2   4      296.34      257.88    103.20 o
  -5   2   4       32.16       37.39      3.72 o
  -4   2   4      999.60      969.23     21.95 o
  -3   2   4       21.23       19.20      2.90 o
  -2   2   4       18.33       19.77      2.75 o
  -1   2   4      135.24      125.88     11.26 o
   0   2   4        2.60        3.71      4.64 o
   1   2   4      556.01      577.70     12.87 o
   2   2   4      151.58      155.98     11.57 o
   3   2   4       46.08       43.39      3.86 o
   4   2   4       51.85       43.54      4.47 o
   5   2   4      186.22      147.77     12.25 o
   6   2   4       23.66       26.99      4.73 o
   7   2   4       75.81       91.12      9.24 o
   8   2   4        8.58        2.98     11.83 o
   9   2   4        6.59      -14.39     14.39 o
  10   2   4       17.78       15.90     15.33 o
 -13   3   4        3.64        4.92      5.76 o
 -12   3   4        2.03      -10.54     12.20 o
 -11   3   4      113.59      132.90     11.97 o
 -10   3   4        3.59      -11.62     11.62 o
  -9   3   4      114.97      120.61     12.22 o
  -8   3   4       18.21        0.67     11.32 o
  -7   3   4       38.18       27.10      3.66 o
  -6   3   4        0.02       -1.89      6.83 o
  -5   3   4     2519.26     2395.69     35.46 o
  -4   3   4       65.62       63.66      7.41 o
  -3   3   4      127.86      134.24      9.79 o
  -2   3   4     1193.10     1139.39     22.64 o
  -1   3   4       24.85       31.65     12.98 o
   0   3   4      151.77      138.41      7.13 o
   1   3   4     3485.77     3305.13     28.83 o
   2   3   4       77.39       78.28      8.28 o
   3   3   4      332.76      286.33     18.58 o
   4   3   4      112.66      124.64     10.65 o
   5   3   4        2.12       -0.69     10.59 o
   6   3   4     1070.39     1073.21     31.70 o
   7   3   4       10.41        6.24     10.94 o
   8   3   4        1.75       15.08     11.43 o
   9   3   4        2.84        1.11     12.96 o
  10   3   4       13.80       17.94      6.03 o
 -13   4   4       15.79       30.69      6.15 o
 -12   4   4       39.29       62.87      7.65 o
 -11   4   4       23.57        8.84     14.56 o
 -10   4   4       86.16      111.07      8.42 o
  -9   4   4      635.43      635.49     24.55 o
  -8   4   4       14.10        5.50     11.09 o
  -7   4   4      117.35      116.89     11.55 o
  -6   4   4       12.98       17.67      5.79 o
  -5   4   4      248.96      236.95     13.95 o
  -4   4   4     1593.03     1589.06     28.59 o
  -3   4   4       41.47       66.08      6.78 o
  -2   4   4      344.39      319.35     13.40 o
  -1   4   4     1852.03     2306.65    221.64 o
   0   4   4      280.22      263.70     17.03 o
   1   4   4     3054.33     3024.48     64.04 o
   2   4   4       84.96       78.08     15.61 o
   3   4   4       63.96       54.71      3.89 o
   4   4   4      174.14      217.69     15.77 o
   5   4   4      263.29      261.67     17.64 o
   6   4   4       21.14       22.79      4.75 o
   7   4   4        0.11       -5.42     11.72 o
   8   4   4       28.89       19.37     13.72 o
   9   4   4        0.83       10.78      5.27 o
  10   4   4       50.87       41.90      6.81 o
 -13   5   4       14.35       15.67     13.59 o
 -12   5   4        1.76       10.86     12.08 o
 -11   5   4       76.25       79.21      6.99 o
 -10   5   4        1.24        9.56     10.19 o
  -9   5   4       16.46       13.21      4.68 o
  -8   5   4      202.06      211.26     16.13 o
  -7   5   4       31.10       24.53      4.12 o
  -6   5   4       10.14      -12.99     12.99 o
  -5   5   4      647.39      590.78     61.31 o
  -4   5   4       36.07       14.47      8.84 o
  -3   5   4      423.71      364.11     15.19 o
  -2   5   4      768.36      744.57     19.98 o
  -1   5   4       16.49       19.82      5.27 o
   0   5   4       51.61       78.27      5.21 o
   1   5   4      947.39      880.45     41.97 o
   2   5   4        0.47        8.08      9.92 o
   3   5   4      821.57      636.08    128.80 o
   4   5   4       10.84       20.12     11.03 o
   5   5   4       57.94       52.47      5.57 o
   6   5   4        2.17       -9.14     10.82 o
   7   5   4        0.22       13.82     10.69 o
   8   5   4        9.14       10.36     13.11 o
   9   5   4       18.42       14.51      5.88 o
  10   5   4        0.95        0.00     14.49 o
 -13   6   4        8.21        2.46     14.49 o
 -12   6   4        0.79        0.00     12.98 o
 -11   6   4        3.10       -9.20     13.13 o
 -10   6   4       87.77       82.84      7.92 o
  -9   6   4       57.21       40.71      5.10 o
  -8   6   4       26.93       23.34     11.76 o
  -7   6   4        9.60        2.60     10.04 o
  -6   6   4       48.93       59.60      5.60 o
  -5   6   4        2.99       -0.56      8.45 o
  -4   6   4      315.12      330.19     15.77 o
  -3   6   4      145.88      148.50     11.36 o
  -2   6   4       31.88       28.46      3.21 o
  -1   6   4       53.31       51.29      9.87 o
   0   6   4      685.34      784.19     71.28 o
   1   6   4      218.35      217.67     57.62 o
   2   6   4        0.01        4.49      6.44 o
   3   6   4        1.98        9.31      9.68 o
   4   6   4        2.44       -3.47     10.23 o
   5   6   4       31.41       43.96      4.66 o
   6   6   4       25.05       18.06      4.75 o
   7   6   4       40.32       41.27      5.10 o
   8   6   4        0.07       17.92     10.27 o
   9   6   4        0.87       18.84     12.79 o
 -13   7   4        1.60        6.24     15.25 o
 -12   7   4       13.11        3.38     13.42 o
 -11   7   4        1.06        9.43     11.62 o
 -10   7   4       43.97       39.36      5.21 o
  -9   7   4       17.18       11.76     11.32 o
  -8   7   4        9.89       22.33      4.33 o
  -7   7   4      115.46      103.89     10.71 o
  -6   7   4       23.21        0.00     10.36 o
  -5   7   4      650.20      600.40     36.98 o
  -4   7   4        0.32        2.47     14.18 o
  -3   7   4       24.58       21.15      3.26 o
  -2   7   4      778.45      729.61     20.96 o
  -1   7   4       19.09       20.46      8.71 o
   0   7   4      665.94      668.17    182.32 o
   1   7   4      675.30      613.03    162.29 o
   2   7   4       30.29       35.42      6.51 o
   3   7   4      354.18      418.18     18.88 o
   4   7   4        5.02       -9.60      9.60 o
   5   7   4        0.03        4.05      9.47 o
   6   7   4      415.82      420.76     22.64 o
   7   7   4        0.16        1.13      4.66 o
   8   7   4        6.90        9.70     11.66 o
   9   7   4       15.98       21.63      6.05 o
 -13   8   4        8.78        0.00     14.66 o
 -12   8   4       31.29       32.41      6.41 o
 -11   8   4        0.19        5.38     12.60 o
 -10   8   4      131.06      148.52     12.83 o
  -9   8   4       25.17       23.90      4.56 o
  -8   8   4       24.19        0.78     12.60 o
  -7   8   4      401.82      392.74     19.37 o
  -6   8   4       91.49      108.05      8.63 o
  -5   8   4       42.71       37.21      3.97 o
  -4   8   4     1068.95     1107.25     43.80 o
  -3   8   4       80.86       74.50     10.84 o
  -2   8   4       33.92       31.68     18.23 o
  -1   8   4        0.38        0.06      5.13 o
   0   8   4       50.68       49.30     14.15 o
   1   8   4      157.81      118.55     37.46 o
   2   8   4       44.59       34.36      3.91 o
   3   8   4        6.35        2.04     10.33 o
   4   8   4       13.27       15.77      9.66 o
   5   8   4      125.87      149.43     13.04 o
   6   8   4        1.34        0.90     10.23 o
   7   8   4       16.45        7.92     11.72 o
   8   8   4       41.16       37.20      6.03 o
   9   8   4        0.23       12.31     13.02 o
 -12   9   4        1.49      -11.89     14.37 o
 -11   9   4       51.21       47.01      6.60 o
 -10   9   4        4.05      -12.16     12.16 o
  -9   9   4       10.15       14.45     11.64 o
  -8   9   4        2.80       13.46      4.24 o
  -7   9   4      109.80      107.44     10.82 o
  -6   9   4      259.28      249.20     17.50 o
  -5   9   4        6.36       18.38      9.47 o
  -4   9   4        6.76       -0.61      9.79 o
  -3   9   4      927.25      941.15     36.23 o
  -2   9   4       14.88       14.34      7.79 o
  -1   9   4       40.38       42.32      5.14 o
   0   9   4       49.72       51.32     12.03 o
   1   9   4      106.39       99.32      6.51 o
   2   9   4       13.37        5.84      9.98 o
   3   9   4      162.88      116.24     11.47 o
   4   9   4        7.85        0.00     10.19 o
   5   9   4       26.83       23.59     13.27 o
   6   9   4        0.13       -1.89     11.22 o
   7   9   4       20.61       -5.10     13.76 o
   8   9   4        0.85        7.96     12.83 o
   9   9   4       21.47       25.25      6.76 o
 -12  10   4        1.04       -1.22     14.01 o
 -11  10   4       21.96        9.18     14.68 o
 -10  10   4        5.19       18.21     12.88 o
  -9  10   4        4.42       -9.39     11.36 o
  -8  10   4       20.48       23.04     11.93 o
  -7  10   4       47.51       38.46      4.89 o
  -6  10   4      220.77      192.55     16.66 o
  -5  10   4        1.76        9.77      9.56 o
  -4  10   4       58.59       77.23      8.04 o
  -3  10   4        1.69        8.09      8.93 o
  -2  10   4      387.12      404.97     18.93 o
  -1  10   4      160.27      162.84      9.78 o
   0  10   4       17.57       14.49      7.41 o
   1  10   4       64.69       58.51      3.73 o
   2  10   4       98.95       92.44      9.09 o
   3  10   4       35.95       24.60      4.60 o
   4  10   4       45.71       51.63      7.37 o
   5  10   4       14.30       17.33     11.43 o
   6  10   4        0.37       -2.94     10.02 o
   7  10   4        5.14       -2.12     12.33 o
   8  10   4       21.34        7.04     14.37 o
 -12  11   4       61.71       72.15      9.12 o
 -11  11   4       89.29       96.07      9.62 o
 -10  11   4       29.57       28.67      5.76 o
  -9  11   4        4.13       12.75     11.55 o
  -8  11   4      244.33      216.47     19.01 o
  -7  11   4       56.30       47.45      5.02 o
  -6  11   4      107.92       91.05      8.04 o
  -5  11   4        7.84        9.64     10.46 o
  -4  11   4       14.44       16.01     10.75 o
  -3  11   4      166.46      178.12     15.54 o
  -2  11   4     1161.01     1197.47     30.35 o
  -1  11   4        2.92        3.54      8.07 o
   0  11   4      126.88      143.76     10.95 o
   1  11   4       12.87       13.71      8.36 o
   2  11   4      346.39      305.47     18.97 o
   3  11   4      835.09      900.53     28.46 o
   4  11   4      222.59      212.90     17.48 o
   5  11   4        0.98       -6.68     10.40 o
   6  11   4        4.58      -12.16     12.16 o
   7  11   4        3.19        4.39     13.34 o
   8  11   4       16.40        2.42     15.52 o
 -11  12   4       58.85       57.26      7.44 o
 -10  12   4       88.93      114.54     13.15 o
  -9  12   4       16.88       20.48     13.13 o
  -8  12   4        0.89       -5.63     12.39 o
  -7  12   4      151.48      165.60     15.94 o
  -6  12   4        0.24       16.34      9.87 o
  -5  12   4       31.52       17.35     12.16 o
  -4  12   4       89.04       77.88      9.03 o
  -3  12   4      116.77      149.55     12.48 o
  -2  12   4       49.76       52.89      6.24 o
  -1  12   4      153.04      174.68     11.15 o
   0  12   4        1.38        7.82      9.96 o
   1  12   4      273.74      251.79     12.99 o
   2  12   4       10.23       -7.92     11.20 o
   3  12   4       61.58       51.94      5.46 o
   4  12   4        0.25       -7.29     12.14 o
   5  12   4       49.60       49.72      6.24 o
   6  12   4        2.01       10.50     11.11 o
   7  12   4        0.45       18.23     13.00 o
   8  12   4       41.68       37.20      7.04 o
 -11  13   4       51.02       56.04      7.10 o
 -10  13   4       46.84       22.81     15.40 o
  -9  13   4       33.21       19.30     13.91 o
  -8  13   4      118.72      100.65      8.63 o
  -7  13   4       23.00       17.31     12.04 o
  -6  13   4      319.27      296.67     21.07 o
  -5  13   4      238.67      250.98     17.90 o
  -4  13   4       72.64       75.07      6.22 o
  -3  13   4        2.71       -0.76     10.73 o
  -2  13   4      826.73      906.79     28.48 o
  -1  13   4       70.84       75.24      4.69 o
   0  13   4      828.41      849.03     20.75 o
   1  13   4      154.65      136.73     12.39 o
   2  13   4       58.59       41.25      5.52 o
   3  13   4       23.19       26.95      4.64 o
   4  13   4        6.75       14.39     12.10 o
   5  13   4       58.28       69.10      8.30 o
   6  13   4       13.87       21.93     12.10 o
   7  13   4       27.30       -3.55     14.96 o
 -10  14   4       14.76      -14.49     14.49 o
  -9  14   4        0.01        7.86     13.23 o
  -8  14   4       15.31      -11.43     14.43 o
  -7  14   4       52.17       45.52      5.50 o
  -6  14   4       67.95       52.01      8.21 o
  -5  14   4        0.65      -11.89     11.89 o
  -4  14   4        5.96        8.51     11.72 o
  -3  14   4        4.99        8.19     10.73 o
  -2  14   4       65.78       91.50     11.20 o
  -1  14   4       19.85       21.78     11.27 o
   0  14   4       91.13       90.46      6.55 o
   1  14   4        1.63      -10.76     10.76 o
   2  14   4      184.80      162.81     13.82 o
   3  14   4       15.80       20.69     11.68 o
   4  14   4       64.26       75.60      6.05 o
   5  14   4        2.51      -13.86     13.86 o
   6  14   4       14.52      -13.84     13.84 o
   7  14   4       40.76       21.00     15.96 o
 -10  15   4        8.80       13.57      6.34 o
  -9  15   4       66.70       75.39     10.38 o
  -8  15   4       50.38       58.41      6.62 o
  -7  15   4       47.34       37.33      6.01 o
  -6  15   4        9.30       19.28     11.41 o
  -5  15   4        2.23       13.82      9.70 o
  -4  15   4       10.39       18.15     11.41 o
  -3  15   4       80.77       80.95      7.14 o
  -2  15   4      307.27      345.00     21.30 o
  -1  15   4       61.65       55.44      4.13 o
   0  15   4       37.49       35.81      3.62 o
   1  15   4       79.63       84.02      5.90 o
   2  15   4        1.91        0.00     11.17 o
   3  15   4       49.14       27.89     15.38 o
   4  15   4        2.83       11.78     11.07 o
   5  15   4        6.18       17.92     11.85 o
   6  15   4       11.43       26.40     13.99 o
  -9  16   4        0.09       11.13     13.38 o
  -8  16   4       57.44       31.09     15.82 o
  -7  16   4        0.05        0.00     12.06 o
  -6  16   4       40.82       41.11      5.61 o
  -5  16   4       10.37        3.93      9.81 o
  -4  16   4       50.54       54.55      7.71 o
  -3  16   4       31.20       23.06      5.13 o
  -2  16   4       14.29       -0.92     11.57 o
  -1  16   4        1.16        0.76      8.60 o
   0  16   4        2.39        1.31      8.45 o
   1  16   4        7.16       14.66      8.22 o
   2  16   4        0.49        2.02     11.43 o
   3  16   4        0.03       11.76     11.66 o
   4  16   4        1.17       -2.27     14.01 o
   5  16   4        5.65       15.29     12.29 o
   6  16   4        6.76        0.00     14.43 o
  -8  17   4        0.58       -3.63     13.44 o
  -7  17   4       21.61        6.89     12.90 o
  -6  17   4        7.78       -1.09     13.76 o
  -5  17   4        0.01       -5.21     11.74 o
  -4  17   4        4.28       21.68     11.72 o
  -3  17   4       67.15       70.47      8.09 o
  -2  17   4        4.05        6.45      4.49 o
  -1  17   4        5.67       -3.20      8.68 o
   0  17   4       16.98       13.27      4.81 o
   1  17   4        0.54        7.08     14.16 o
   2  17   4        8.09       -1.07     11.09 o
   3  17   4        0.00        3.40     12.25 o
   4  17   4        0.09       -2.39     12.27 o
   5  17   4        0.42       12.37     14.12 o
  -8  18   4        0.38        6.39     13.57 o
  -7  18   4       12.94       18.76      5.82 o
  -6  18   4        5.95       -9.20     13.42 o
  -5  18   4        1.29       -1.11     12.69 o
  -4  18   4        7.50       10.99     12.81 o
  -3  18   4        8.17      -14.56     14.56 o
  -2  18   4       18.86        6.36     12.71 o
  -1  18   4        0.06       12.48      8.03 o
   0  18   4        5.24       -9.28     18.81 o
   1  18   4        0.11       -5.97      8.83 o
   2  18   4        2.33       18.21     11.38 o
   3  18   4        0.00       17.98     11.17 o
   4  18   4        1.81        0.00     13.06 o
  -7  19   4        0.04       -8.97     13.63 o
  -6  19   4        0.38        3.65     14.16 o
  -5  19   4        8.17       -2.35     13.11 o
  -4  19   4        0.78       16.36     11.57 o
  -3  19   4        1.06      -12.48     12.48 o
  -2  19   4       10.76       -2.25     13.17 o
  -1  19   4        0.70       -0.51      8.93 o
   0  19   4       23.90        8.71     10.24 o
   1  19   4        5.35        8.35      8.99 o
   2  19   4        0.56      -10.86     11.64 o
   3  19   4        0.00        5.06     13.78 o
  -5  20   4        2.89        0.00     14.01 o
  -4  20   4        4.75       -3.72     14.12 o
  -3  20   4        0.60       13.44     14.30 o
  -2  20   4        0.89       14.43     12.14 o
  -1  20   4        6.53        7.43      9.41 o
   0  20   4        0.62       -9.33     16.29 o
   1  20   4        0.52        3.20      9.36 o
   2  20   4        7.87       21.76     14.98 o
  -3  21   4       20.42       10.40     14.35 o
  -2  21   4       11.75       20.44     14.22 o
  -1  21   4        8.26       10.13     10.90 o
 -13   1   5        3.37       15.38     12.35 o
 -12   1   5       22.64       12.79     12.52 o
 -11   1   5        0.04       -1.97     10.71 o
 -10   1   5       52.42       50.77      5.38 o
  -9   1   5       10.83      -10.21     11.83 o
  -8   1   5       71.11       70.16      5.25 o
  -7   1   5       47.02       46.15      4.22 o
  -6   1   5       52.94       52.04     30.66 o
  -5   1   5      256.24      229.25    102.43 o
  -4   1   5      254.64      276.08     14.05 o
  -3   1   5      214.26      216.96     12.77 o
  -2   1   5        0.95        9.96      7.02 o
  -1   1   5      121.08       99.90     10.20 o
   0   1   5      107.71      108.97     11.79 o
   1   1   5        5.13        2.42      4.80 o
   2   1   5        3.60       -5.33      6.97 o
   3   1   5       76.34       64.84      5.02 o
   4   1   5      889.66      857.28     27.83 o
   5   1   5      174.04      182.30     15.33 o
   6   1   5        7.41       12.56     11.05 o
   7   1   5        3.17       -5.99     11.95 o
   8   1   5        5.24        4.47     13.86 o
   9   1   5        3.59        8.65     11.80 o
 -13   2   5        6.19        5.94     14.20 o
 -12   2   5       20.42        2.14     13.97 o
 -11   2   5      118.55      122.56     12.04 o
 -10   2   5        0.57        6.93     11.09 o
  -9   2   5        0.60       -7.90     10.48 o
  -8   2   5      564.01      513.01     23.25 o
  -7   2   5       47.70       45.24      4.26 o
  -6   2   5        8.73        9.83      7.97 o
  -5   2   5     1255.30     1001.10    381.99 o
  -4   2   5        0.19       -5.57      8.61 o
  -3   2   5     3068.54     2758.95     38.19 o
  -2   2   5      125.59      126.62     11.43 o
  -1   2   5        0.34        1.76      5.57 o
   0   2   5     2064.07     1829.44    179.77 o
   1   2   5       14.91       14.68      3.98 o
   2   2   5       83.95       73.14      6.72 o
   3   2   5     2653.85     2298.44     41.15 o
   4   2   5       61.26       59.65      6.39 o
   5   2   5       10.38       19.68      4.18 o
   6   2   5       93.87       97.80     10.02 o
   7   2   5        4.29        8.02     10.80 o
   8   2   5        0.72       10.10     12.46 o
   9   2   5        1.97       12.43     15.12 o
 -13   3   5       14.90       25.12     12.94 o
 -12   3   5       32.05       23.78      6.03 o
 -11   3   5        0.01       -3.00     10.84 o
 -10   3   5        1.84      -11.22     11.22 o
  -9   3   5       12.90        2.39     12.62 o
  -8   3   5       21.02       18.08     11.24 o
  -7   3   5      142.12      162.74     14.05 o
  -6   3   5        1.24       -1.59      7.73 o
  -5   3   5      211.76      173.51     20.04 o
  -4   3   5      110.28       95.51     20.07 o
  -3   3   5       98.30       88.60      7.48 o
  -2   3   5       14.60       13.19      8.42 o
  -1   3   5        0.38        1.69      5.55 o
   0   3   5        3.00        4.62      4.41 o
   1   3   5       35.50       46.85      3.74 o
   2   3   5       34.42       30.50      3.80 o
   3   3   5        0.04        4.68      9.70 o
   4   3   5      452.44      449.60     20.69 o
   5   3   5        0.23       -9.83     10.61 o
   6   3   5        3.15       -5.52     12.73 o
   7   3   5       53.57       50.20      5.92 o
   8   3   5       28.80       19.24     13.25 o
   9   3   5        1.00       13.78     13.65 o
 -13   4   5        2.52       -7.27     14.81 o
 -12   4   5       23.29       38.19      5.57 o
 -11   4   5       11.97       17.27     12.64 o
 -10   4   5        2.28        0.88     11.55 o
  -9   4   5       27.19        7.35     13.06 o
  -8   4   5      147.68      116.11     12.18 o
  -7   4   5        1.11        5.31      9.56 o
  -6   4   5       40.86       46.10      4.94 o
  -5   4   5       22.99       35.28      7.48 o
  -4   4   5       22.30        1.16      7.45 o
  -3   4   5      264.19      272.32     16.88 o
  -2   4   5        0.12        9.33      6.30 o
  -1   4   5        5.69        4.75      4.61 o
   0   4   5        5.60        8.04      7.58 o
   1   4   5        3.01       -9.37     10.03 o
   2   4   5        9.58       -6.20      9.01 o
   3   4   5        5.22       -1.37     10.52 o
   4   4   5        0.25      -10.31     10.31 o
   5   4   5       32.03       31.76      4.83 o
   6   4   5        9.07       -3.74     12.37 o
   7   4   5        1.13       -6.15     12.04 o
   8   4   5        0.25       -5.73     12.90 o
   9   4   5        0.43       11.43     13.00 o
 -13   5   5       23.22        0.00     16.99 o
 -12   5   5       59.93       45.85      6.32 o
 -11   5   5        5.05       -4.14     12.22 o
 -10   5   5        8.10        8.91      4.73 o
  -9   5   5        0.58       -7.52     10.73 o
  -8   5   5       73.56       67.72      6.03 o
  -7   5   5      392.28      340.00     19.01 o
  -6   5   5        3.11       -6.99      9.47 o
  -5   5   5       64.62       54.82      7.51 o
  -4   5   5        8.57        4.04      8.42 o
  -3   5   5      464.38      428.01     39.57 o
  -2   5   5      244.44      272.24    158.62 o
  -1   5   5       95.16      117.20     35.51 o
   0   5   5       74.50       69.68     17.22 o
   1   5   5       10.25        5.58      5.45 o
   2   5   5      504.38      478.76     20.31 o
   3   5   5       15.32       12.60      9.70 o
   4   5   5        0.08       -3.93      8.84 o
   5   5   5      107.77      116.13     11.28 o
   6   5   5        2.06       12.35     10.71 o
   7   5   5       57.72       67.42      6.39 o
   8   5   5       32.20       50.68      5.94 o
   9   5   5       14.30       20.58     14.66 o
 -13   6   5       12.39       11.22     14.47 o
 -12   6   5       18.00       19.35      5.94 o
 -11   6   5      121.21      131.82     12.83 o
 -10   6   5        0.18       -6.49     10.86 o
  -9   6   5        3.75       -2.56     11.78 o
  -8   6   5      243.27      284.07     17.66 o
  -7   6   5       25.50       32.26      4.31 o
  -6   6   5       71.70       73.28      6.72 o
  -5   6   5      603.16      550.57     21.45 o
  -4   6   5        3.09       -1.16      7.21 o
  -3   6   5     1445.03     1299.26    257.36 o
  -2   6   5       95.67       80.88     60.79 o
  -1   6   5        1.61        4.73      2.75 o
   0   6   5      841.40      744.59    207.04 o
   1   6   5       28.86       24.08      4.98 o
   2   6   5      102.02       84.82      8.78 o
   3   6   5      383.11      362.66     19.68 o
   4   6   5       18.19       16.95     10.19 o
   5   6   5      150.85      148.88     13.34 o
   6   6   5        1.26        6.81     10.94 o
   7   6   5        5.58       23.38     11.83 o
   8   6   5        4.90      -10.61     13.69 o
 -13   7   5        8.02      -10.17     15.75 o
 -12   7   5        1.18      -12.77     12.77 o
 -11   7   5        6.30       14.54      5.46 o
 -10   7   5        1.78       20.94     11.34 o
  -9   7   5        8.84       10.59     12.22 o
  -8   7   5       10.04       18.17      4.39 o
  -7   7   5       60.26       66.88      7.02 o
  -6   7   5       19.65       15.08     10.84 o
  -5   7   5      116.77      113.42     10.57 o
  -4   7   5      220.31      231.39     14.54 o
  -3   7   5        1.59       -7.50      7.78 o
  -2   7   5       35.76       37.37     10.97 o
  -1   7   5        1.54       -3.07      3.07 o
   0   7   5        4.67        3.72     11.39 o
   1   7   5        8.20       11.63      6.76 o
   2   7   5      112.97       94.71     10.12 o
   3   7   5       34.27       39.01      5.48 o
   4   7   5        1.98        5.00     11.17 o
   5   7   5       22.94       15.75     12.18 o
   6   7   5       57.85       59.78      6.11 o
   7   7   5        3.92       11.85      5.17 o
   8   7   5        0.03       -1.20     13.76 o
 -12   8   5       11.25       21.30     13.91 o
 -11   8   5       26.92       30.83      6.18 o
 -10   8   5        0.09       -3.93     10.82 o
  -9   8   5       35.85       37.09      5.06 o
  -8   8   5      196.91      190.26     16.68 o
  -7   8   5       22.59       19.09      4.77 o
  -6   8   5        4.91       14.33      9.83 o
  -5   8   5        7.47       15.84      9.52 o
  -4   8   5      166.52      160.37     13.42 o
  -3   8   5      109.51      130.19     12.43 o
  -2   8   5       88.79      113.76      9.94 o
  -1   8   5        2.39        6.67     10.00 o
   0   8   5       98.57      140.67     11.63 o
   1   8   5        7.51        8.70      7.34 o
   2   8   5       35.46       29.01      4.52 o
   3   8   5      122.12      164.55     14.28 o
   4   8   5        2.63       -2.58     10.67 o
   5   8   5       23.89       14.35     12.29 o
   6   8   5        2.62       21.53     11.64 o
   7   8   5        0.40        1.11     11.26 o
   8   8   5       23.00       40.71      6.30 o
 -12   9   5        0.29       -4.85     12.39 o
 -11   9   5        2.38        6.85     12.81 o
 -10   9   5      105.45       89.27      6.62 o
  -9   9   5       33.59       18.90     12.10 o
  -8   9   5        1.05       16.43     10.84 o
  -7   9   5       73.10       56.00      7.27 o
  -6   9   5        0.52        0.00     10.40 o
  -5   9   5        6.64       13.53      4.35 o
  -4   9   5       54.54       50.89      6.32 o
  -3   9   5        0.38       -3.97      9.73 o
  -2   9   5      126.29      147.62     13.42 o
  -1   9   5       34.59       29.56      3.57 o
   0   9   5       38.84       35.78      3.47 o
   1   9   5       21.15       22.34     11.43 o
   2   9   5      311.29      293.92     18.21 o
   3   9   5        0.39        4.92      8.99 o
   4   9   5        0.51        2.69      9.70 o
   5   9   5       35.16       35.94      5.42 o
   6   9   5       14.45       25.37     13.46 o
   7   9   5       48.23       35.88      6.53 o
   8   9   5       25.18        8.82     14.87 o
 -12  10   5        1.87       13.74     14.30 o
 -11  10   5       32.87       45.60      6.18 o
 -10  10   5        3.75       16.76     12.22 o
  -9  10   5       22.14       11.78     12.01 o
  -8  10   5       80.75       94.60      8.30 o
  -7  10   5       19.91        5.80     11.87 o
  -6  10   5      247.32      262.70     18.08 o
  -5  10   5      338.43      318.76     19.32 o
  -4  10   5       12.28        0.71     10.82 o
  -3  10   5      283.71      290.93     18.27 o
  -2  10   5       37.79       40.60      5.84 o
  -1  10   5       99.71      114.29      7.80 o
   0  10   5      115.55       98.90      8.33 o
   1  10   5       66.36       65.07      3.96 o
   2  10   5      238.00      239.96     16.78 o
   3  10   5        2.47        6.87     10.15 o
   4  10   5        3.96      -12.56     12.56 o
   5  10   5       35.29       34.72      5.42 o
   6  10   5       20.17       13.11     13.91 o
   7  10   5        0.30      -13.61     13.61 o
 -11  11   5       21.48       25.02      6.01 o
 -10  11   5        5.05       18.48     11.87 o
  -9  11   5        0.72        5.10     12.22 o
  -8  11   5        4.45        0.00     11.76 o
  -7  11   5        0.32       -7.83     12.52 o
  -6  11   5        0.00       13.30     10.90 o
  -5  11   5       12.30        3.23     11.64 o
  -4  11   5       39.10       37.09      4.77 o
  -3  11   5        1.10        4.45     10.63 o
  -2  11   5        0.29      -10.50     10.50 o
  -1  11   5       34.75       36.69      4.68 o
   0  11   5      113.06      112.57      9.36 o
   1  11   5      177.41      152.46     10.65 o
   2  11   5      101.36       70.32      9.62 o
   3  11   5        8.36        2.69     11.11 o
   4  11   5        1.21       -8.76     12.52 o
   5  11   5       18.23       16.89      5.55 o
   6  11   5       12.53        7.92     13.36 o
   7  11   5        2.26       13.36     13.25 o
 -11  12   5       23.50       16.40     14.22 o
 -10  12   5        0.24       -6.78     12.69 o
  -9  12   5       31.36       29.66      5.84 o
  -8  12   5       15.65       13.80     11.15 o
  -7  12   5       25.03       17.37     12.90 o
  -6  12   5       28.09       17.52     12.20 o
  -5  12   5      313.53      332.19     19.72 o
  -4  12   5       59.46       61.42      6.24 o
  -3  12   5       94.72       97.92      9.54 o
  -2  12   5       39.11       40.20      5.08 o
  -1  12   5      156.74      148.43     12.62 o
   0  12   5      877.55      928.98     31.34 o
   1  12   5       18.56       18.67      9.10 o
   2  12   5      118.15      127.81     11.53 o
   3  12   5        5.78       -1.89     12.37 o
   4  12   5       57.38       56.67      6.03 o
   5  12   5       16.19       22.03      5.61 o
   6  12   5       33.09       41.44      6.22 o
   7  12   5        1.41       -7.54     13.42 o
 -11  13   5        7.70      -10.19     16.70 o
 -10  13   5      159.64      159.34     14.20 o
  -9  13   5       23.65       13.97      5.78 o
  -8  13   5        1.24        2.06     11.41 o
  -7  13   5       12.59       16.34     11.26 o
  -6  13   5       30.86       40.08      5.21 o
  -5  13   5       53.27       44.80      6.55 o
  -4  13   5        0.11       -7.79     11.13 o
  -3  13   5      218.88      197.15     17.81 o
  -2  13   5        0.02        3.36     10.80 o
  -1  13   5      143.55      170.65     11.01 o
   0  13   5        9.51       10.48     12.01 o
   1  13   5       17.89       14.56      4.66 o
   2  13   5        3.61        4.71     10.75 o
   3  13   5        2.13       -4.96     12.41 o
   4  13   5        0.72        7.46     10.50 o
   5  13   5       15.90        3.49     15.44 o
   6  13   5        5.72       16.72      5.46 o
 -10  14   5        4.43        6.13     13.38 o
  -9  14   5      131.23      123.88     11.97 o
  -8  14   5       21.03       18.42     12.96 o
  -7  14   5        0.97        9.12     11.51 o
  -6  14   5       19.14       22.85      4.96 o
  -5  14   5       34.14       46.42      5.67 o
  -4  14   5        9.86        7.35     12.20 o
  -3  14   5       51.13       41.90      5.29 o
  -2  14   5      253.44      280.52     20.16 o
  -1  14   5        0.54        9.09      7.77 o
   0  14   5       21.91       28.15      4.76 o
   1  14   5        4.23        1.34      8.69 o
   2  14   5       11.74       18.84     11.95 o
   3  14   5       12.13       29.74      5.10 o
   4  14   5        0.51       -7.86     12.25 o
   5  14   5       41.31       40.96      6.53 o
   6  14   5        1.69       -2.52     13.67 o
  -9  15   5       19.96       28.59      6.22 o
  -8  15   5        0.19       -1.13     12.73 o
  -7  15   5        1.55      -13.02     13.02 o
  -6  15   5        0.01        3.07     11.85 o
  -5  15   5        0.60       -2.94     11.15 o
  -4  15   5      115.89       99.12      9.85 o
  -3  15   5       21.91       15.38     12.37 o
  -2  15   5        0.21       -4.73     11.87 o
  -1  15   5        9.84       -0.27      8.54 o
   0  15   5        0.09       -6.47     16.02 o
   1  15   5        7.51        1.59      8.87 o
   2  15   5        6.31        7.33     11.51 o
   3  15   5        1.16        5.48     11.97 o
   4  15   5        1.40        1.18     12.94 o
   5  15   5        0.83        2.46     13.88 o
  -9  16   5       19.04       25.52     15.10 o
  -8  16   5       23.65        0.00     14.66 o
  -7  16   5       24.21       36.59      5.97 o
  -6  16   5        6.07      -14.87     14.87 o
  -5  16   5        9.27       16.85      5.04 o
  -4  16   5       14.79        3.11     12.56 o
  -3  16   5       18.27       15.31     11.59 o
  -2  16   5       10.90       -2.02     12.48 o
  -1  16   5       19.43       20.88      5.15 o
   0  16   5       43.13       54.85      4.30 o
   1  16   5        3.20        6.60      8.66 o
   2  16   5        2.49        3.32     12.27 o
   3  16   5        2.64        8.19     13.19 o
   4  16   5        1.35        1.81      5.73 o
  -8  17   5        0.88        2.52     12.83 o
  -7  17   5        1.65       10.78     11.93 o
  -6  17   5        0.41      -13.15     13.15 o
  -5  17   5        0.01       14.35     11.83 o
  -4  17   5        8.83       10.99     12.52 o
  -3  17   5       10.76       -4.33     13.36 o
  -2  17   5        0.20       14.96     10.59 o
  -1  17   5       11.94       11.66      9.11 o
   0  17   5        0.16       -6.32      9.21 o
   1  17   5        0.38        4.29     15.50 o
   2  17   5       16.51       10.50     12.94 o
   3  17   5        1.99       13.57     12.01 o
   4  17   5        0.23       -1.30     12.64 o
  -7  18   5        0.21      -14.58     14.58 o
  -6  18   5       27.54       20.48     14.70 o
  -5  18   5        4.72      -13.57     13.57 o
  -4  18   5        1.30        0.00     13.38 o
  -3  18   5       13.36        2.31     13.00 o
  -2  18   5        0.12        3.40     12.27 o
  -1  18   5       15.93       11.02      9.78 o
   0  18   5        6.26       10.78      9.69 o
   1  18   5       24.48       29.37      4.55 o
   2  18   5        1.44      -11.09     13.34 o
   3  18   5        3.87       -7.79     13.48 o
  -6  19   5        0.84      -10.19     14.83 o
  -5  19   5        1.54       -8.65     13.82 o
  -4  19   5        1.02       -7.41     13.19 o
  -3  19   5        1.85       15.86     14.07 o
  -2  19   5        5.52       -4.81     13.61 o
  -1  19   5        7.15        3.64      9.37 o
   0  19   5        0.38        2.18     12.01 o
   1  19   5        0.37       -8.05     13.52 o
  -3  20   5        9.30       -5.17     14.98 o
  -2  20   5        7.82        6.39     15.25 o
  -1  20   5        1.59        8.55      9.70 o
 -13   0   6       38.53       51.67      7.18 o
 -12   0   6       19.77       19.98     12.46 o
 -11   0   6       13.14       12.43     13.19 o
 -10   0   6       19.96        3.78     13.61 o
  -9   0   6      348.99      366.21     21.24 o
  -8   0   6       30.65       21.72     11.17 o
  -7   0   6     2510.13     2600.09     45.29 o
  -6   0   6       75.87       69.44      5.29 o
  -5   0   6       80.79       79.27      5.36 o
  -4   0   6      895.97      763.87    431.42 o
  -3   0   6       63.74       74.86     40.85 o
  -2   0   6      286.64      275.02    161.24 o
  -1   0   6       22.35       26.17      3.43 o
   0   0   6        5.33       11.20      7.00 o
   1   0   6     1110.02      999.23     87.06 o
   2   0   6      768.27      669.88     25.29 o
   3   0   6      187.80      168.56     14.87 o
   4   0   6       56.77       52.95      5.90 o
   5   0   6        5.35       15.86      9.09 o
   6   0   6      151.47      133.92     13.93 o
   7   0   6       72.93       78.75      7.77 o
   8   0   6       14.53       18.76      6.28 o
 -13   1   6        0.07       10.99     12.52 o
 -12   1   6        2.23        2.23     13.15 o
 -11   1   6       56.07       66.46      7.73 o
 -10   1   6        0.55      -12.50     12.50 o
  -9   1   6      423.17      428.91     21.72 o
  -8   1   6       97.38       86.66      9.89 o
  -7   1   6       29.63        9.24     12.33 o
  -6   1   6     1108.81     1026.68     29.20 o
  -5   1   6        1.23       -6.24      9.33 o
  -4   1   6       55.87       49.58     21.68 o
  -3   1   6      642.17      561.76    325.50 o
  -2   1   6       63.35       73.21     24.96 o
  -1   1   6        8.63        4.96      6.56 o
   0   1   6       37.91       43.26      3.01 o
   1   1   6       20.86       20.92      4.20 o
   2   1   6       42.01       24.76      4.66 o
   3   1   6      443.11      383.90     20.48 o
   4   1   6        0.13        0.86     10.06 o
   5   1   6        0.73        4.68     11.64 o
   6   1   6       88.24       87.25      7.02 o
   7   1   6       10.02       10.21     13.19 o
   8   1   6       94.10       89.84     10.67 o
 -13   2   6       28.81       26.99     14.30 o
 -12   2   6        3.61        8.93     13.76 o
 -11   2   6        0.20        2.08     11.24 o
 -10   2   6        4.79        9.22     11.89 o
  -9   2   6        7.43        0.00     11.07 o
  -8   2   6      100.67       92.42      7.48 o
  -7   2   6       82.26       74.57      8.25 o
  -6   2   6       13.81       12.48      4.35 o
  -5   2   6        3.33       -7.56      8.99 o
  -4   2   6        0.18       -9.85      9.85 o
  -3   2   6        1.63        5.81     13.66 o
  -2   2   6       13.31       21.47      9.89 o
  -1   2   6       91.59       94.86      7.99 o
   0   2   6       44.29       47.54      4.00 o
   1   2   6        2.48       -3.62     12.13 o
   2   2   6      241.50      211.66     15.73 o
   3   2   6       48.85       47.34      4.81 o
   4   2   6      223.69      171.75     17.14 o
   5   2   6        5.67       -1.89     12.96 o
   6   2   6        4.16       10.46     12.46 o
   7   2   6       64.93       63.45      6.45 o
   8   2   6        6.24        0.00     14.20 o
 -13   3   6       16.39       14.83     13.88 o
 -12   3   6        6.21        7.88     12.08 o
 -11   3   6       10.08       -2.10     12.29 o
 -10   3   6        0.48       -4.66     11.89 o
  -9   3   6       13.31       16.47     12.04 o
  -8   3   6      274.55      253.82     17.83 o
  -7   3   6        0.30        6.53      8.82 o
  -6   3   6      186.23      192.42     14.70 o
  -5   3   6       17.80       16.01      9.81 o
  -4   3   6        8.67        7.39      9.18 o
  -3   3   6     2199.74     2009.27     37.12 o
  -2   3   6        2.68       -3.59      9.96 o
  -1   3   6       51.97       62.63      4.35 o
   0   3   6      230.46      251.48     16.98 o
   1   3   6        5.93        4.80      7.06 o
   2   3   6      545.75      483.69     21.30 o
   3   3   6        2.12       -3.97     10.86 o
   4   3   6       10.21        2.60     10.31 o
   5   3   6       57.61       20.90     12.69 o
   6   3   6       50.39       51.63      6.09 o
   7   3   6        1.14        7.52      5.44 o
   8   3   6       11.32       -8.93     15.54 o
 -13   4   6       61.06       60.62      7.37 o
 -12   4   6       32.20       37.89      6.34 o
 -11   4   6        7.31      -13.34     13.34 o
 -10   4   6       63.51       51.97      5.50 o
  -9   4   6        6.67       -8.80     11.68 o
  -8   4   6       35.76       23.40     11.83 o
  -7   4   6        4.43       -1.49     11.43 o
  -6   4   6       75.85       68.73      6.70 o
  -5   4   6       51.79       58.06      6.81 o
  -4   4   6        4.27        5.78     10.02 o
  -3   4   6        4.86       13.59      9.64 o
  -2   4   6      351.28      384.32     18.63 o
  -1   4   6      100.75      113.85      7.58 o
   0   4   6        1.12        5.22      3.72 o
   1   4   6        6.94        7.61      6.90 o
   2   4   6      496.34      449.14     21.26 o
   3   4   6        2.48        0.00     10.65 o
   4   4   6       85.47       86.22      9.96 o
   5   4   6       75.66       61.02      6.74 o
   6   4   6       16.67       14.96     13.17 o
   7   4   6       39.97       47.55      6.39 o
   8   4   6        0.64       19.30     12.01 o
 -13   5   6        3.20       -1.26     13.80 o
 -12   5   6       30.87       26.68      6.24 o
 -11   5   6        6.56       15.59      5.44 o
 -10   5   6        0.06        0.00     11.53 o
  -9   5   6       96.53      102.82     10.50 o
  -8   5   6        3.52       -2.48     10.40 o
  -7   5   6        9.34       -3.80     10.54 o
  -6   5   6       97.48      101.43     10.31 o
  -5   5   6       25.59       27.16      4.31 o
  -4   5   6       33.63       16.55     10.52 o
  -3   5   6      910.64      943.50     26.59 o
  -2   5   6       70.63       99.12      9.87 o
  -1   5   6        9.85        9.69      6.69 o
   0   5   6        6.77       10.31      3.90 o
   1   5   6        1.19       -7.85      7.85 o
   2   5   6       95.98       87.27      7.50 o
   3   5   6       20.80       21.59      4.33 o
   4   5   6        6.59        7.33     10.84 o
   5   5   6        0.20        4.89     10.42 o
   6   5   6        0.59        2.16     11.38 o
   7   5   6        1.00       17.69     12.08 o
 -12   6   6        0.90       10.59     13.65 o
 -11   6   6        6.55        0.00     12.71 o
 -10   6   6       18.09       10.82     11.24 o
  -9   6   6        7.42       15.63     11.89 o
  -8   6   6       13.54        9.31     11.51 o
  -7   6   6        5.58        5.46     10.15 o
  -6   6   6       22.31       22.08      4.54 o
  -5   6   6       42.45       40.75      4.79 o
  -4   6   6        0.15        5.02      4.05 o
  -3   6   6       11.60       11.09      4.22 o
  -2   6   6      152.63      201.79     14.75 o
  -1   6   6       80.26      101.64     17.45 o
   0   6   6       26.40       27.06      3.23 o
   1   6   6       17.93       13.82      4.15 o
   2   6   6       16.04       19.51     11.49 o
   3   6   6       16.39       21.42     11.13 o
   4   6   6       33.56        7.50     12.22 o
   5   6   6        1.41        1.03     11.66 o
   6   6   6        0.08      -13.51     13.51 o
   7   6   6        0.28        3.59     13.30 o
 -12   7   6        4.99        0.00     13.46 o
 -11   7   6       78.43       93.87     11.72 o
 -10   7   6        0.97      -14.24     14.24 o
  -9   7   6        0.28      -12.39     12.39 o
  -8   7   6      151.80      131.49     12.69 o
  -7   7   6        0.12       11.24      9.70 o
  -6   7   6      195.06      212.25     15.94 o
  -5   7   6      118.45      108.47     10.99 o
  -4   7   6        2.08       17.08     10.17 o
  -3   7   6      261.28      313.66     17.52 o
  -2   7   6        3.14       -4.10     10.29 o
  -1   7   6       99.56      110.64     12.21 o
   0   7   6      389.69      384.54     14.11 o
   1   7   6       17.33       20.43      4.20 o
   2   7   6       93.17       91.81      9.26 o
   3   7   6        8.38        3.82      4.37 o
   4   7   6       44.36       47.32      5.29 o
   5   7   6      188.57      214.23     18.13 o
   6   7   6        5.26       -2.27     12.29 o
   7   7   6        1.04      -13.63     13.63 o
 -12   8   6        3.66       19.64     12.98 o
 -11   8   6       22.48       21.09      5.90 o
 -10   8   6        0.56       15.52     12.04 o
  -9   8   6        9.98       -5.84     11.93 o
  -8   8   6       58.51       53.08      6.43 o
  -7   8   6      114.80      139.72     12.08 o
  -6   8   6       29.40       30.52      4.81 o
  -5   8   6      201.81      214.54     16.38 o
  -4   8   6       76.52       82.44      7.75 o
  -3   8   6        0.00       -2.16     10.71 o
  -2   8   6       74.19       77.74      6.36 o
  -1   8   6      191.22      190.25     13.81 o
   0   8   6       25.33       26.71      4.20 o
   1   8   6        3.86        8.85      7.20 o
   2   8   6       69.88       74.67      6.01 o
   3   8   6       12.39       18.21     11.24 o
   4   8   6      115.08      148.04     12.69 o
   5   8   6       14.44       26.55      5.73 o
   6   8   6       13.24       11.59     13.21 o
   7   8   6        0.58       19.91     12.08 o
 -12   9   6        7.13       -1.26     14.07 o
 -11   9   6       10.69       21.47     13.69 o
 -10   9   6        2.70        1.07     13.11 o
  -9   9   6       13.72        8.04     13.13 o
  -8   9   6       68.34       77.15      6.66 o
  -7   9   6       61.68       57.05      6.15 o
  -6   9   6       29.61        5.82     11.53 o
  -5   9   6       18.43       22.75     12.04 o
  -4   9   6       90.24       75.39      9.62 o
  -3   9   6      101.81       97.63     11.15 o
  -2   9   6        0.18        6.70      9.75 o
  -1   9   6       15.18        7.78      8.60 o
   0   9   6       25.19       28.58      4.42 o
   1   9   6        4.58        9.54      6.66 o
   2   9   6       27.98       13.00     11.13 o
   3   9   6       22.03       18.86     11.64 o
   4   9   6        0.04       16.38     10.25 o
   5   9   6        1.96       -7.86     11.93 o
   6   9   6        5.82       12.77      5.50 o
 -11  10   6        0.42       15.96     12.46 o
 -10  10   6       87.82       80.47      6.93 o
  -9  10   6        4.70       -6.26     13.27 o
  -8  10   6        3.88       14.51     11.24 o
  -7  10   6       57.56       46.55      5.36 o
  -6  10   6       19.84       10.40     12.01 o
  -5  10   6        3.01       11.91     11.47 o
  -4  10   6       49.63       42.39      5.04 o
  -3  10   6        2.36        6.36     11.26 o
  -2  10   6      107.81      134.51     11.70 o
  -1  10   6       78.60       88.37     12.30 o
   0  10   6       29.08       36.20     14.30 o
   1  10   6       12.29       11.76      8.97 o
   2  10   6       10.09        3.61     11.20 o
   3  10   6        1.34        0.00     11.99 o
   4  10   6       35.91       42.81      5.94 o
   5  10   6       13.72       23.17     11.83 o
   6  10   6        4.38       11.03     14.24 o
 -11  11   6       10.02       14.75      6.18 o
 -10  11   6        0.27      -11.41     13.51 o
  -9  11   6       40.85       53.04      6.47 o
  -8  11   6       54.77       52.93      5.92 o
  -7  11   6        0.01      -12.08     12.08 o
  -6  11   6       97.03       97.34      9.54 o
  -5  11   6       22.86       22.60      4.92 o
  -4  11   6        0.95        2.56     10.61 o
  -3  11   6       82.55       87.48      8.59 o
  -2  11   6        1.73       13.99      9.41 o
  -1  11   6      413.16      446.85     16.68 o
   0  11   6       61.94       80.13      6.76 o
   1  11   6      109.07      115.83      7.72 o
   2  11   6       31.75       39.57      5.59 o
   3  11   6       19.65       -2.04     13.38 o
   4  11   6        2.23        9.89     13.06 o
   5  11   6        8.28       19.18     13.02 o
   6  11   6        0.16        2.52     13.63 o
 -11  12   6       24.32       27.89      6.81 o
 -10  12   6        3.80      -10.65     13.13 o
  -9  12   6        6.18        5.63     11.66 o
  -8  12   6       20.08        3.15     14.68 o
  -7  12   6        4.88       -4.92     11.85 o
  -6  12   6        5.51       13.34     12.20 o
  -5  12   6        6.94        6.57     10.31 o
  -4  12   6      237.27      247.16     19.60 o
  -3  12   6        2.87       -1.76     11.97 o
  -2  12   6       75.87       81.60      8.00 o
  -1  12   6        5.37        4.04     10.57 o
   0  12   6      165.77      177.40     11.12 o
   1  12   6        4.27       -0.04      9.79 o
   2  12   6       17.46       28.04      5.23 o
   3  12   6        0.15        8.51     10.52 o
   4  12   6       55.54       42.85      6.83 o
   5  12   6        1.81       13.67     13.55 o
 -10  13   6       11.14        2.46     15.17 o
  -9  13   6        0.09        2.35     13.88 o
  -8  13   6        4.41       -9.89     11.57 o
  -7  13   6       17.38       -3.09     12.25 o
  -6  13   6        4.13      -12.29     12.29 o
  -5  13   6       73.11       71.42      6.07 o
  -4  13   6       11.73        9.54     12.29 o
  -3  13   6       82.72      101.94      9.98 o
  -2  13   6        0.29       -6.55     11.87 o
  -1  13   6      161.22      175.65     10.42 o
   0  13   6       10.47        7.04     11.00 o
   1  13   6        0.40       -5.11      8.91 o
   2  13   6        0.01       -9.49     13.06 o
   3  13   6        4.50      -11.11     12.27 o
   4  13   6        3.11        5.97     12.33 o
   5  13   6        4.28        5.17     15.38 o
  -9  14   6        0.97       -4.89     14.18 o
  -8  14   6       10.34        0.00     14.35 o
  -7  14   6        6.22       -6.49     12.14 o
  -6  14   6       16.27       18.74     13.48 o
  -5  14   6       22.34       16.64     12.90 o
  -4  14   6       82.23       79.65      8.40 o
  -3  14   6       14.24        3.93     11.95 o
  -2  14   6        0.35        0.99     11.38 o
  -1  14   6        3.72       -7.72     11.77 o
   0  14   6       11.55       13.21      8.66 o
   1  14   6        0.74       15.09      8.16 o
   2  14   6        0.68       13.27     10.50 o
   3  14   6        5.36       -9.28     12.60 o
   4  14   6        3.40       19.93     10.86 o
  -9  15   6       18.65       23.46      6.20 o
  -8  15   6       23.80        4.81     15.50 o
  -7  15   6        3.79       17.03     14.05 o
  -6  15   6       21.45       28.46     14.51 o
  -5  15   6        3.62       -5.31     13.80 o
  -4  15   6       21.82       33.21      5.44 o
  -3  15   6       54.34       66.27      7.75 o
  -2  15   6       20.50       20.84      5.59 o
  -1  15   6       38.64       44.66     13.53 o
   0  15   6       42.00       45.37      4.46 o
   1  15   6        0.00       -2.12      8.86 o
   2  15   6        8.74        7.81      5.65 o
   3  15   6        0.00        1.22     13.02 o
  -8  16   6        2.04        7.79      5.90 o
  -7  16   6        6.46       26.23     13.59 o
  -6  16   6        7.16        8.07     14.16 o
  -5  16   6        4.99       13.44     11.32 o
  -4  16   6       14.37      -12.83     12.83 o
  -3  16   6        9.45       -1.11     14.09 o
  -2  16   6        3.44       16.51     12.20 o
  -1  16   6        0.34       13.03      8.42 o
   0  16   6        1.69        9.47     11.69 o
   1  16   6       17.62       23.17      6.49 o
   2  16   6       14.03       28.04     14.26 o
   3  16   6       12.18       14.18     13.34 o
  -7  17   6       13.88       13.93     15.46 o
  -6  17   6        9.69       -8.49     13.88 o
  -5  17   6       16.23       19.77      5.88 o
  -4  17   6       28.14       33.36      6.15 o
  -3  17   6        0.13       -4.71     12.64 o
  -2  17   6       11.03        1.16     12.79 o
  -1  17   6        0.04        6.62      8.90 o
   0  17   6       21.11       29.79      6.00 o
   1  17   6        1.27       10.83     10.06 o
   2  17   6        5.00        6.41     13.61 o
  -5  18   6        1.91       -2.50     14.85 o
  -4  18   6        3.17        0.00     14.37 o
  -3  18   6        0.87      -14.35     14.35 o
  -2  18   6        0.47       -4.92     14.22 o
  -1  18   6        1.07       -7.62     10.01 o
   0  18   6        0.62       -8.93     10.75 o
 -12   1   7       20.41       23.48     13.27 o
 -11   1   7       22.92        1.11     15.42 o
 -10   1   7       55.44       46.29      5.88 o
  -9   1   7        5.42        0.92     11.20 o
  -8   1   7       25.42       28.13      5.90 o
  -7   1   7      259.84      235.02     18.67 o
  -6   1   7       18.54       25.71      4.68 o
  -5   1   7      393.50      456.76     20.73 o
  -4   1   7       13.08        7.14     10.59 o
  -3   1   7        0.03        9.87      9.83 o
  -2   1   7      428.02      435.84     20.79 o
  -1   1   7      673.99      669.80     50.02 o
   0   1   7       26.08       17.73      4.28 o
   1   1   7      349.96      310.11     17.90 o
   2   1   7        0.31        3.42     10.42 o
   3   1   7       85.00       79.86      8.21 o
   4   1   7      340.03      304.31     22.77 o
   5   1   7        7.85        6.49     11.55 o
   6   1   7        2.29        8.28     12.69 o
 -12   2   7       51.47       63.50      6.91 o
 -11   2   7       88.71      111.05     11.28 o
 -10   2   7        2.47        9.96     12.37 o
  -9   2   7       77.68       80.78      8.78 o
  -8   2   7        3.50        4.35     11.05 o
  -7   2   7       26.13       34.95      5.46 o
  -6   2   7      576.82      550.89     23.46 o
  -5   2   7      104.17       96.35      7.10 o
  -4   2   7      101.44      109.81     10.84 o
  -3   2   7        2.19        4.26     10.46 o
  -2   2   7       52.65       49.80      5.08 o
  -1   2   7     1023.30      987.45     21.22 o
   0   2   7        0.75       -7.57      7.57 o
   1   2   7       45.20       45.88      3.65 o
   2   2   7      231.57      201.69     18.17 o
   3   2   7      188.45      151.82     13.53 o
   4   2   7        1.11        6.03     12.29 o
   5   2   7       86.04       67.49      6.62 o
   6   2   7        3.12       10.80     13.61 o
 -12   3   7        1.20        0.00     14.56 o
 -11   3   7        5.37        6.74     12.62 o
 -10   3   7       13.96        5.02     13.00 o
  -9   3   7        2.90       13.27     11.70 o
  -8   3   7       11.61        7.48      4.77 o
  -7   3   7        2.79       16.40     10.31 o
  -6   3   7        0.10        7.08     11.13 o
  -5   3   7       15.92       20.54      4.39 o
  -4   3   7      137.30      108.68     10.17 o
  -3   3   7       41.61       46.19      5.00 o
  -2   3   7       56.35       62.51      5.42 o
  -1   3   7      116.05      105.56      9.87 o
   0   3   7       31.98       21.65      4.39 o
   1   3   7       50.96       58.56     10.10 o
   2   3   7       93.73       89.44      9.96 o
   3   3   7       53.00       48.63      5.04 o
   4   3   7       25.43       20.25     12.96 o
   5   3   7        1.15       -9.87     11.87 o
   6   3   7       17.69       32.73      5.67 o
 -12   4   7        0.15        9.62     12.25 o
 -11   4   7        1.32       -3.42     13.21 o
 -10   4   7        4.22        4.07     12.90 o
  -9   4   7        0.27      -13.25     13.25 o
  -8   4   7        6.60       12.52     10.12 o
  -7   4   7        0.74       12.52     10.10 o
  -6   4   7        2.76       16.80      9.70 o
  -5   4   7       32.23       25.60      4.73 o
  -4   4   7       13.31       21.95     11.26 o
  -3   4   7        1.74        0.74     10.84 o
  -2   4   7        4.73       -0.74     10.63 o
  -1   4   7       11.85        6.08      8.33 o
   0   4   7       87.91       89.80      5.81 o
   1   4   7        3.12        6.77      7.27 o
   2   4   7       10.75        8.78     10.00 o
   3   4   7        0.60        2.52      4.35 o
   4   4   7        0.00        5.23     12.22 o
   5   4   7        2.45        3.34     12.90 o
   6   4   7        0.11        0.00     13.04 o
 -12   5   7        1.62       -7.31     13.34 o
 -11   5   7        7.22       13.86     13.57 o
 -10   5   7        1.55       12.43     12.16 o
  -9   5   7        0.91        2.94     10.59 o
  -8   5   7       36.25       40.29      5.02 o
  -7   5   7       44.93       35.33      5.23 o
  -6   5   7        0.60        9.81      9.60 o
  -5   5   7       58.59       67.13      6.24 o
  -4   5   7      310.99      311.64     19.64 o
  -3   5   7       21.34       19.58     12.01 o
  -2   5   7       31.84       25.86      4.62 o
  -1   5   7       91.97      112.22      6.93 o
   0   5   7        3.07        5.84      7.40 o
   1   5   7      100.11      100.56      7.62 o
   2   5   7       32.25       39.01      5.36 o
   3   5   7        6.21        8.21      4.49 o
   4   5   7      102.44      101.54     10.12 o
   5   5   7        0.28        2.25     11.83 o
   6   5   7       31.02       26.00     13.04 o
 -12   6   7       25.78       26.13      6.20 o
 -11   6   7       16.61       19.45      6.07 o
 -10   6   7        0.01       23.23     11.76 o
  -9   6   7       92.02      101.03      9.03 o
  -8   6   7       21.85       24.58      4.98 o
  -7   6   7       10.27       11.93      4.43 o
  -6   6   7      119.66      124.20     12.27 o
  -5   6   7        9.12        0.00     11.28 o
  -4   6   7      161.21      161.84     15.61 o
  -3   6   7       69.48       79.82      7.79 o
  -2   6   7        0.46      -11.26     11.26 o
  -1   6   7       93.80      105.27     11.37 o
   0   6   7        0.79       -3.03      8.06 o
   1   6   7        0.04        0.42      7.49 o
   2   6   7       21.46       19.37      4.79 o
   3   6   7        1.49      -12.77     12.77 o
   4   6   7        4.56       11.91     11.51 o
   5   6   7        3.58      -13.04     13.69 o
   6   6   7       31.10       15.10     15.10 o
 -12   7   7        0.23       -5.04     13.23 o
 -11   7   7        0.67        8.51      5.69 o
 -10   7   7       60.41       63.45      6.49 o
  -9   7   7        1.04       20.50     11.87 o
  -8   7   7       14.48       16.24      9.87 o
  -7   7   7        1.53       -6.26     12.16 o
  -6   7   7        2.19        3.47     10.52 o
  -5   7   7       10.31       -8.53     11.89 o
  -4   7   7       99.22      106.20      9.83 o
  -3   7   7       10.25       16.19     11.28 o
  -2   7   7       65.47       66.96      7.06 o
  -1   7   7        3.55        1.89      7.64 o
   0   7   7        0.03        3.62      8.17 o
   1   7   7       79.96       70.26      8.38 o
   2   7   7       28.52       -3.76     12.67 o
   3   7   7       10.52       17.37     11.70 o
   4   7   7       16.61       14.91      5.55 o
   5   7   7        4.60        1.22     12.64 o
   6   7   7       31.45       32.87      6.26 o
 -11   8   7        4.82        1.24     13.53 o
 -10   8   7        1.32       15.31      5.04 o
  -9   8   7       34.26       28.36      5.69 o
  -8   8   7       17.29        6.89     12.79 o
  -7   8   7        3.42       13.84      8.88 o
  -6   8   7        0.06       13.40     10.61 o
  -5   8   7       12.32        3.53     11.59 o
  -4   8   7        0.16       10.23     10.44 o
  -3   8   7      135.73      128.67     11.57 o
  -2   8   7        0.23        3.32     10.67 o
  -1   8   7       11.72        5.99      8.15 o
   0   8   7        2.91       -2.27      7.91 o
   1   8   7       17.32       10.06     12.73 o
   2   8   7      125.19      138.69     14.30 o
   3   8   7        0.06        5.25     12.31 o
   4   8   7       22.13        7.96     13.67 o
   5   8   7        4.68       13.63     13.19 o
 -11   9   7       13.57        8.82     15.50 o
 -10   9   7        0.09       -4.56     14.05 o
  -9   9   7       24.11        9.77     13.95 o
  -8   9   7      115.05      132.75     13.02 o
  -7   9   7        0.56        1.91     11.53 o
  -6   9   7        8.24       -2.77     11.47 o
  -5   9   7        5.88        5.50     10.78 o
  -4   9   7      192.05      202.08     17.50 o
  -3   9   7       25.71       31.84      4.85 o
  -2   9   7        1.31        5.17     10.75 o
  -1   9   7        0.32       -4.32      7.73 o
   0   9   7        0.00        0.14     16.64 o
   1   9   7      259.26      221.60     14.21 o
   2   9   7       52.56       53.60      6.03 o
   3   9   7        0.82        1.18      5.06 o
   4   9   7        0.47       -8.17     13.67 o
   5   9   7        5.65        5.08     14.18 o
 -11  10   7        1.19      -16.66     16.66 o
 -10  10   7       12.14       16.45     13.61 o
  -9  10   7       30.51       14.60     15.10 o
  -8  10   7        0.02        0.00     12.88 o
  -7  10   7       63.86       66.25      6.49 o
  -6  10   7       41.95       48.73      6.89 o
  -5  10   7        0.06        0.95     13.04 o
  -4  10   7       27.90       40.94      4.92 o
  -3  10   7       61.41       85.09      8.49 o
  -2  10   7        5.49        2.69     11.74 o
  -1  10   7        2.56       -4.29     16.64 o
   0  10   7       34.61       41.66      3.97 o
   1  10   7        5.00        8.16      8.45 o
   2  10   7        3.96        0.00     11.05 o
   3  10   7        2.22       -2.23     11.85 o
   4  10   7        1.38       16.85     11.55 o
   5  10   7        0.39       -5.23     15.82 o
 -10  11   7        2.85        7.29     14.26 o
  -9  11   7        0.29       12.77     12.67 o
  -8  11   7       10.09       21.82     12.35 o
  -7  11   7       49.17       44.93      6.05 o
  -6  11   7        3.61      -11.66     11.66 o
  -5  11   7        0.48       20.92     10.48 o
  -4  11   7        1.11        0.00     11.57 o
  -3  11   7       30.20       -1.89     13.48 o
  -2  11   7      367.50      363.42     21.72 o
  -1  11   7        4.44       -6.54     11.36 o
   0  11   7        6.91        3.58      8.81 o
   1  11   7       12.01       -0.54      8.34 o
   2  11   7        6.01       -2.14     12.25 o
   3  11   7        5.06       -5.80     12.08 o
   4  11   7       25.49       24.87     13.74 o
 -10  12   7        1.63       18.84     12.88 o
  -9  12   7        7.31        6.03     13.15 o
  -8  12   7        3.90        5.67     14.39 o
  -7  12   7        2.39       11.80     11.70 o
  -6  12   7       64.19       75.41      9.62 o
  -5  12   7       52.41       66.61      6.15 o
  -4  12   7       42.57       50.43      5.71 o
  -3  12   7       19.14       20.69      5.34 o
  -2  12   7       32.98       41.11      5.38 o
  -1  12   7      120.42      135.09      7.19 o
   0  12   7       11.98       -6.43     10.02 o
   1  12   7        0.04       13.37      9.20 o
   2  12   7       19.64       15.98     12.31 o
   3  12   7        4.04       -4.81     14.81 o
   4  12   7        0.55       24.43     12.67 o
  -9  13   7        0.13       13.76     13.99 o
  -8  13   7       13.26       23.63     12.73 o
  -7  13   7        3.59      -14.28     14.28 o
  -6  13   7       17.00        8.65     11.97 o
  -5  13   7        8.85      -15.12     15.12 o
  -4  13   7        0.06       -2.12     13.15 o
  -3  13   7       18.90       23.95     12.18 o
  -2  13   7       29.63       24.16     13.82 o
  -1  13   7        8.03        6.48      4.51 o
   0  13   7        2.35       12.39      5.53 o
   1  13   7       55.22       67.64      7.81 o
   2  13   7       22.91        4.75     15.04 o
   3  13   7        5.65        4.98     13.55 o
  -8  14   7        0.21       -4.94     13.93 o
  -7  14   7       23.26       23.59      5.92 o
  -6  14   7       52.69       72.15      8.78 o
  -5  14   7       45.83       42.35      7.02 o
  -4  14   7       26.33       15.56     13.97 o
  -3  14   7        8.86       19.64     12.83 o
  -2  14   7        0.62        4.41     12.56 o
  -1  14   7       25.08        7.42     10.63 o
   0  14   7        0.00       -1.21      8.99 o
   1  14   7        4.43        6.04     10.41 o
   2  14   7        3.39       17.35     13.00 o
  -7  15   7        2.35       -8.55     14.30 o
  -6  15   7        9.92        7.12     14.83 o
  -5  15   7        6.64      -13.93     14.77 o
  -4  15   7       14.48       23.34     14.66 o
  -3  15   7        1.73        5.82     12.67 o
  -2  15   7       44.29       28.90     15.02 o
  -1  15   7        0.55        7.36      9.55 o
   0  15   7        3.54        8.57      9.59 o
   1  15   7        1.41        4.98     10.16 o
  -6  16   7        0.30       -3.74     14.77 o
  -5  16   7        4.56       20.69     13.61 o
  -4  16   7       15.78        9.81     15.40 o
  -3  16   7       22.75       42.81      6.47 o
  -2  16   7        0.22       16.99     13.06 o
  -1  16   7        0.09       -2.30     13.81 o
   0  16   7        0.94        5.62      9.81 o
  -4  17   7        0.41        9.01     15.50 o
  -3  17   7        0.00      -16.01     16.01 o
  -2  17   7        2.33       12.75     14.54 o
 -12   0   8        4.92       15.04     14.07 o
 -11   0   8       50.55       47.45      6.34 o
 -10   0   8      671.81      604.87     30.73 o
  -9   0   8       13.14       -2.06     13.93 o
  -8   0   8      305.36      257.85     20.61 o
  -7   0   8        0.26        9.14     12.60 o
  -6   0   8        0.11        4.39     10.50 o
  -5   0   8      424.56      401.06     21.82 o
  -4   0   8      350.56      387.93     22.16 o
  -3   0   8        5.60       -9.20     11.62 o
  -2   0   8        1.83        9.33     10.96 o
  -1   0   8        0.16       -8.36      8.36 o
   0   0   8      354.94      310.46     24.05 o
   1   0   8      163.31      161.84     36.72 o
   2   0   8       10.14       23.17     12.31 o
   3   0   8       11.53        8.59     11.57 o
   4   0   8       36.62       56.12      6.70 o
   5   0   8        0.80        9.96     13.74 o
 -12   1   8        7.35       20.08     14.30 o
 -11   1   8       34.82       19.18     16.78 o
 -10   1   8       99.86      100.07      7.60 o
  -9   1   8       23.26       17.96      5.52 o
  -8   1   8       17.40       13.59     11.49 o
  -7   1   8        9.83       13.13      4.89 o
  -6   1   8        3.79        2.65     11.51 o
  -5   1   8        5.55        7.69     11.36 o
  -4   1   8      103.61      126.80     12.04 o
  -3   1   8       45.79       63.75      5.29 o
  -2   1   8        2.08       -5.10     10.63 o
  -1   1   8       48.24       51.91     10.40 o
   0   1   8      165.11      149.07     18.79 o
   1   1   8       15.06        8.78      4.52 o
   2   1   8       71.19       68.64      7.90 o
   3   1   8        0.94        3.23     10.04 o
   4   1   8       19.59        2.31     14.28 o
   5   1   8       66.33       65.32     10.27 o
 -12   2   8        0.01        1.26     13.17 o
 -11   2   8       30.68       26.51     13.74 o
 -10   2   8       28.45       23.95      5.82 o
  -9   2   8        0.00       -1.03     12.88 o
  -8   2   8        0.04        6.34      4.64 o
  -7   2   8        4.37        0.00     12.16 o
  -6   2   8        0.31       -0.90     10.69 o
  -5   2   8        9.85      -12.20     12.20 o
  -4   2   8       47.85       59.74      6.34 o
  -3   2   8        3.84      -10.99     10.99 o
  -2   2   8       10.66       17.12     11.15 o
  -1   2   8       30.60       23.04      8.56 o
   0   2   8       51.72       56.59      9.19 o
   1   2   8      195.96      178.65     14.81 o
   2   2   8        8.12      -11.07     12.12 o
   3   2   8        1.69       11.91     12.10 o
   4   2   8       16.38       25.39      5.42 o
   5   2   8       12.48       -5.00     13.48 o
 -12   3   8        8.57       17.77     14.37 o
 -11   3   8        3.60       12.14     12.14 o
 -10   3   8        0.47       -4.39     13.80 o
  -9   3   8      151.54      125.78     14.01 o
  -8   3   8        5.83        6.91     12.60 o
  -7   3   8       21.80       14.89     12.20 o
  -6   3   8       15.26       -4.52     11.53 o
  -5   3   8       10.93        6.95     11.53 o
  -4   3   8      425.83      453.36     22.43 o
  -3   3   8        8.78       19.93      4.77 o
  -2   3   8        8.28       19.74      4.87 o
  -1   3   8        0.26       -8.38      8.38 o
   0   3   8        0.08        5.76      4.14 o
   1   3   8       14.44       11.22      9.12 o
   2   3   8        1.11        0.00     11.41 o
   3   3   8        3.89       -9.83     13.23 o
   4   3   8        0.00        9.39     14.18 o
   5   3   8        1.64       15.12     13.46 o
 -11   4   8        3.66       19.64     13.67 o
 -10   4   8       22.24       18.88     13.57 o
  -9   4   8        0.38       18.04     10.99 o
  -8   4   8        0.23       -3.00     11.62 o
  -7   4   8       91.04       92.55     10.65 o
  -6   4   8        9.70       10.08     10.50 o
  -5   4   8       16.90       13.23     11.53 o
  -4   4   8      176.52      182.63     17.41 o
  -3   4   8        9.50       13.88     10.33 o
  -2   4   8      210.68      208.24     18.95 o
  -1   4   8        7.66        6.43     10.51 o
   0   4   8        6.29       10.83      7.83 o
   1   4   8      134.62      124.19      7.96 o
   2   4   8        0.14       -2.63      4.79 o
   3   4   8       10.04       -9.94     13.93 o
   4   4   8       50.88       65.43      6.95 o
 -11   5   8        3.76      -13.69     15.29 o
 -10   5   8       11.41        3.38     15.00 o
  -9   5   8        3.56       14.33      5.42 o
  -8   5   8        0.13        6.09     12.71 o
  -7   5   8       19.90        3.84     12.39 o
  -6   5   8       20.59       16.51      5.06 o
  -5   5   8        4.96       -2.69     11.34 o
  -4   5   8      144.27      124.77     12.92 o
  -3   5   8        9.92        1.76     12.12 o
  -2   5   8        1.60       -9.77     12.73 o
  -1   5   8        7.38        6.08      4.53 o
   0   5   8        1.53        4.53     17.71 o
   1   5   8        8.30        2.33      8.56 o
   2   5   8        8.66       10.46     11.91 o
   3   5   8        4.21        2.25     12.39 o
   4   5   8        1.66      -11.03     14.54 o
 -11   6   8        0.91       -2.52     14.09 o
 -10   6   8       10.20        0.00     12.58 o
  -9   6   8        0.16       -8.80     13.38 o
  -8   6   8        8.74        6.22     12.96 o
  -7   6   8        1.88      -10.80     13.44 o
  -6   6   8        6.08        8.59     11.59 o
  -5   6   8       13.37       19.51      4.79 o
  -4   6   8        1.49       -1.85     11.93 o
  -3   6   8        2.25        0.90     10.90 o
  -2   6   8        0.78       12.73      9.26 o
  -1   6   8        4.13        4.31      8.14 o
   0   6   8       28.84       34.89      3.64 o
   1   6   8       41.85       55.67     14.58 o
   2   6   8        4.09        9.60      9.94 o
   3   6   8        1.87      -13.80     13.80 o
   4   6   8        9.09        7.48     13.63 o
 -11   7   8        0.18      -10.31     14.70 o
 -10   7   8        0.60      -10.54     13.93 o
  -9   7   8       41.84       28.10     14.62 o
  -8   7   8        0.96        5.29     12.92 o
  -7   7   8       32.79       28.06      5.86 o
  -6   7   8      131.64      116.51      9.01 o
  -5   7   8        3.20        9.77     10.88 o
  -4   7   8       16.71       30.10      4.92 o
  -3   7   8        5.67        7.52     10.15 o
  -2   7   8        0.03       -3.74     11.51 o
  -1   7   8       81.56      105.58     10.82 o
   0   7   8        0.80        1.04      8.12 o
   1   7   8       13.86       11.73      8.74 o
   2   7   8       26.24        6.53     12.79 o
   3   7   8       25.22        8.25     14.49 o
   4   7   8       11.98       25.39     14.03 o
 -10   8   8        2.19        6.01     14.64 o
  -9   8   8        6.64       19.60     12.88 o
  -8   8   8       77.14       66.02      6.53 o
  -7   8   8       36.68       27.81     15.04 o
  -6   8   8        0.68        8.07     11.41 o
  -5   8   8        0.46        4.03     10.94 o
  -4   8   8       16.76       27.26      5.10 o
  -3   8   8        1.07       13.57     11.47 o
  -2   8   8      217.62      261.55     19.18 o
  -1   8   8       22.11       25.74      9.95 o
   0   8   8        0.02       11.75      8.06 o
   1   8   8       14.42       22.82      8.21 o
   2   8   8        7.03       -2.23     12.43 o
   3   8   8        3.89        7.25     12.18 o
 -10   9   8        1.43      -14.77     14.77 o
  -9   9   8       39.35       18.95     15.52 o
  -8   9   8        0.01      -12.56     12.56 o
  -7   9   8        1.43       -4.24     12.56 o
  -6   9   8        8.07       23.95     12.18 o
  -5   9   8        0.01        2.08     11.76 o
  -4   9   8       39.24       -2.02     14.18 o
  -3   9   8        0.00       13.02     11.03 o
  -2   9   8        1.46        3.97      9.62 o
  -1   9   8       25.48       24.14      5.01 o
   0   9   8        3.65        9.41      7.66 o
   1   9   8        0.85        6.39      4.63 o
   2   9   8        0.00        1.16     11.66 o
   3   9   8        0.03       -1.24     13.51 o
 -10  10   8        0.83       -7.58     13.86 o
  -9  10   8        0.13       10.99     12.85 o
  -8  10   8       21.01       18.46     13.76 o
  -7  10   8       33.54       -8.78     15.82 o
  -6  10   8        4.46        3.23     12.25 o
  -5  10   8        0.54      -12.92     12.92 o
  -4  10   8        0.21      -13.06     13.06 o
  -3  10   8       38.71       37.75      6.20 o
  -2  10   8       14.83       11.32     13.76 o
  -1  10   8       46.02       51.90     15.84 o
   0  10   8        9.59        4.13     14.31 o
   1  10   8        0.05        4.60     10.02 o
   2  10   8        4.91        0.00     14.20 o
   3  10   8        9.33       10.19     12.98 o
  -9  11   8        8.96        6.30     15.38 o
  -8  11   8        1.31        9.56     13.19 o
  -7  11   8       36.37       36.36      6.26 o
  -6  11   8       69.14       72.51      6.57 o
  -5  11   8        0.82       -3.36     13.55 o
  -4  11   8        8.61       17.41     11.53 o
  -3  11   8        3.09        1.07     12.98 o
  -2  11   8       51.92       43.67      6.49 o
  -1  11   8       21.56       22.69      9.99 o
   0  11   8        9.67        8.83      9.33 o
   1  11   8        0.00       -4.86      9.61 o
   2  11   8        7.60        2.44     14.45 o
  -8  12   8       10.31       13.59     14.47 o
  -7  12   8        1.97      -16.95     16.95 o
  -6  12   8        1.07        2.31     14.01 o
  -5  12   8       97.30      127.73     13.48 o
  -4  12   8       24.82       37.68      5.67 o
  -3  12   8       53.54       66.44      6.24 o
  -2  12   8       41.34       52.66      6.28 o
  -1  12   8       15.19       12.44      5.46 o
   0  12   8       12.62        4.84     10.54 o
   1  12   8        0.67        0.00      9.19 o
  -8  13   8        8.94       10.25     15.17 o
  -7  13   8        0.28       15.92     12.43 o
  -6  13   8       14.77       20.84      5.82 o
  -5  13   8        1.44       -1.22     11.78 o
  -4  13   8       29.18      -10.65     19.14 o
  -3  13   8        3.62       -1.18     13.67 o
  -2  13   8       20.24       32.24      6.07 o
  -1  13   8        3.57       -0.01      5.63 o
   0  13   8        0.04        9.64     10.04 o
   1  13   8        1.26        4.70      9.34 o
  -6  14   8       11.02       18.65     14.45 o
  -5  14   8       23.41       13.86     15.38 o
  -4  14   8        2.25       13.59     12.41 o
  -3  14   8        0.78       -7.31     13.67 o
  -2  14   8        1.60       19.72     13.38 o
  -1  14   8        1.33       10.64     10.57 o
  -4  15   8        5.44       12.41      5.88 o
  -3  15   8        6.64       16.76     14.18 o
 -11   1   9       12.31      -16.53     16.53 o
 -10   1   9        1.37        2.39     13.51 o
  -9   1   9        0.01      -14.60     14.60 o
  -8   1   9       61.42       48.54      6.55 o
  -7   1   9       23.47       26.76      5.67 o
  -6   1   9        2.16        5.06     12.37 o
  -5   1   9       12.04       19.83     12.71 o
  -4   1   9        0.31       11.83     11.83 o
  -3   1   9        2.07       -2.96     11.97 o
  -2   1   9      267.26      305.81     21.95 o
  -1   1   9        8.84        3.06      9.37 o
   0   1   9        0.48       -7.76      8.54 o
   1   1   9        7.21        2.97     10.54 o
   2   1   9        0.20      -13.32     13.32 o
   3   1   9        5.39        8.63      5.73 o
 -11   2   9        0.10        0.00     14.72 o
 -10   2   9       25.24       21.57     16.09 o
  -9   2   9        0.66        0.00     12.94 o
  -8   2   9        0.32       23.10     12.20 o
  -7   2   9        9.82        3.15     12.18 o
  -6   2   9        8.27        4.12     12.75 o
  -5   2   9        0.19       -6.97     12.64 o
  -4   2   9        5.08       14.37      5.08 o
  -3   2   9        0.01      -12.39     12.39 o
  -2   2   9       59.83       60.14      6.45 o
  -1   2   9      115.09      111.44     11.25 o
   0   2   9       10.70       14.49      9.25 o
   1   2   9        7.31        8.39     10.18 o
   2   2   9        3.31        0.00     12.52 o
   3   2   9       11.81       17.56      5.78 o
 -10   3   9       23.27       25.37     14.35 o
  -9   3   9        2.30       11.66     12.33 o
  -8   3   9       12.27        9.98     12.60 o
  -7   3   9        1.53        9.54     11.45 o
  -6   3   9        1.21      -10.38     11.17 o
  -5   3   9       46.20       60.77      5.57 o
  -4   3   9       10.03       -1.01     12.92 o
  -3   3   9        3.84      -13.02     14.89 o
  -2   3   9      147.55      151.34     15.42 o
  -1   3   9        0.01        6.26      8.26 o
   0   3   9        0.01        1.93      8.90 o
   1   3   9       27.19       32.22      4.36 o
   2   3   9        2.80       15.38     12.35 o
   3   3   9        0.04       -7.58     13.48 o
 -10   4   9        1.43      -15.44     15.44 o
  -9   4   9       16.31       -3.53     13.99 o
  -8   4   9        1.01       14.60     14.33 o
  -7   4   9        3.93        9.64     11.28 o
  -6   4   9        4.51        0.00     12.88 o
  -5   4   9        4.84       13.25     11.22 o
  -4   4   9       21.69       27.77      5.27 o
  -3   4   9        5.07       -1.01     12.62 o
  -2   4   9        0.65      -13.59     13.59 o
  -1   4   9       24.09       30.54     20.37 o
   0   4   9        7.92       -2.16      9.05 o
   1   4   9        0.00        2.81      9.06 o
   2   4   9        5.15        2.39     12.54 o
 -10   5   9        7.97        8.65     13.61 o
  -9   5   9        2.83       -1.20     14.30 o
  -8   5   9        9.34        7.98     12.83 o
  -7   5   9        0.02       -2.18     13.51 o
  -6   5   9        2.28      -12.77     12.77 o
  -5   5   9       73.60       72.00      6.39 o
  -4   5   9       16.06       23.08     14.22 o
  -3   5   9        0.01        5.17     12.08 o
  -2   5   9        6.83       18.69     11.66 o
  -1   5   9        0.27      -10.67     10.67 o
   0   5   9       67.67       64.42      6.35 o
   1   5   9       25.87       32.26      6.02 o
   2   5   9        0.22        0.00     12.22 o
 -10   6   9       18.48        8.80     16.05 o
  -9   6   9       10.79        0.00     15.19 o
  -8   6   9        0.48        2.31     14.01 o
  -7   6   9        3.17        4.43     12.94 o
  -6   6   9        0.56        0.00     11.93 o
  -5   6   9        0.01       12.01     12.22 o
  -4   6   9       34.84       31.38      7.08 o
  -3   6   9       10.27       16.82      5.40 o
  -2   6   9        0.22       -1.05     11.85 o
  -1   6   9        0.01       -6.88     20.32 o
   0   6   9        9.47        1.95      5.35 o
   1   6   9        1.05       12.39      9.15 o
   2   6   9        1.22       -6.15     12.85 o
  -9   7   9        5.89       23.57     14.62 o
  -8   7   9       17.12        8.25     15.88 o
  -7   7   9        0.79        0.00      5.40 o
  -6   7   9        1.91      -13.02     13.02 o
  -5   7   9       12.77        2.23     13.23 o
  -4   7   9        2.11       -2.18     13.04 o
  -3   7   9       16.77       -6.53     14.85 o
  -2   7   9        6.22       15.17      5.44 o
  -1   7   9        1.21       -2.18      8.66 o
   0   7   9       46.80       43.16      4.70 o
   1   7   9        0.00       -1.69      9.81 o
   2   7   9        0.26        6.28     14.03 o
  -9   8   9       20.04       17.75     14.35 o
  -8   8   9        1.54       18.13     13.72 o
  -7   8   9        7.06      -11.55     15.06 o
  -6   8   9        0.11      -11.41     13.51 o
  -5   8   9        1.45       13.76     12.25 o
  -4   8   9       20.83       19.09     14.51 o
  -3   8   9        0.06       -5.59     13.17 o
  -2   8   9        1.66        1.11     12.52 o
  -1   8   9        0.07        3.17      9.24 o
   0   8   9        5.44       20.77      9.31 o
   1   8   9       25.75       24.90     10.89 o
  -8   9   9        0.65      -13.63     15.23 o
  -7   9   9        1.98       -1.18     13.27 o
  -6   9   9        4.41        2.35     12.62 o
  -5   9   9       31.99       28.08      6.32 o
  -4   9   9        6.82       -6.93     13.27 o
  -3   9   9        3.83       14.93     11.99 o
  -2   9   9        2.39        9.14     13.51 o
  -1   9   9        0.15      -10.15     10.15 o
   0   9   9        5.80       -1.68      9.34 o
   1   9   9       14.66       25.12      4.33 o
  -8  10   9        0.85       10.19     14.07 o
  -7  10   9       11.59       20.21      6.11 o
  -6  10   9        0.05      -14.41     14.41 o
  -5  10   9        3.08       24.32     12.39 o
  -4  10   9       31.12        5.97     16.72 o
  -3  10   9       23.95        7.10     15.35 o
  -2  10   9        0.87       -7.06     13.19 o
  -1  10   9        4.12       16.92      9.39 o
   0  10   9        2.16        7.05      9.59 o
  -7  11   9        3.50       -8.82     15.69 o
  -6  11   9       33.29       40.60      6.68 o
  -5  11   9        2.69       22.60     13.76 o
  -4  11   9        1.13       -7.37     13.48 o
  -3  11   9       51.45       67.78      8.61 o
  -2  11   9        4.50      -14.91     15.82 o
  -1  11   9        1.17        7.64      9.36 o
  -5  12   9       24.33        7.79     17.71 o
  -4  12   9       21.98       35.64      6.39 o
  -3  12   9        1.35       -3.80     15.33 o
  -2  12   9        2.89       -1.28     14.70 o
  -9   0  10        0.31        5.82      6.03 o
  -8   0  10       13.29       27.12     15.29 o
  -7   0  10        2.80       -5.92     13.36 o
  -6   0  10        3.56       16.28     13.15 o
  -5   0  10       17.09        4.58     14.47 o
  -4   0  10        3.91       -2.29     13.32 o
  -3   0  10        0.20        1.16     13.82 o
  -2   0  10      102.39      127.88     10.78 o
  -1   0  10        5.31       -1.94      8.96 o
   0   0  10        5.78       -5.97     15.53 o
  -9   1  10        2.78       23.04     12.14 o
  -8   1  10        0.04        7.41     13.53 o
  -7   1  10       16.41       21.38     14.56 o
  -6   1  10        1.74        8.21     12.25 o
  -5   1  10        0.21        4.58     13.06 o
  -4   1  10       18.86       10.29     13.30 o
  -3   1  10        3.13        3.44     13.95 o
  -2   1  10       59.29       65.79      7.12 o
  -1   1  10       26.65       21.53     10.52 o
   0   1  10        1.61        9.94     10.15 o
  -9   2  10        1.23      -16.87     16.87 o
  -8   2  10        7.56       11.15     14.07 o
  -7   2  10        0.35      -13.13     13.44 o
  -6   2  10        9.73        5.90     13.80 o
  -5   2  10        2.02       12.67     13.48 o
  -4   2  10        1.11        1.16     13.55 o
  -3   2  10       24.44       16.17     15.33 o
  -2   2  10       17.51       23.53     14.20 o
  -1   2  10        9.87        6.95     10.45 o
   0   2  10        5.34       13.93      9.66 o
  -8   3  10        2.23       -3.74     14.18 o
  -7   3  10        0.76       -1.20     14.07 o
  -6   3  10        4.51       10.69     12.52 o
  -5   3  10        4.52       17.41     11.55 o
  -4   3  10        0.03       -8.11     13.57 o
  -3   3  10       49.13       62.26      7.06 o
  -2   3  10        0.00        4.71     12.77 o
  -1   3  10       21.80       23.70      5.69 o
   0   3  10        0.24       -8.76      9.99 o
  -8   4  10      119.41      119.05     11.26 o
  -7   4  10        2.37        6.07     11.85 o
  -6   4  10        7.24       18.02     11.95 o
  -5   4  10        4.26        4.68     13.99 o
  -4   4  10        0.83       -1.18     14.01 o
  -3   4  10       67.56       84.48      8.25 o
  -2   4  10       16.83       23.55      6.74 o
  -1   4  10        0.60       17.42      9.39 o
  -8   5  10        2.42        1.28     15.08 o
  -7   5  10       31.51       22.18     15.08 o
  -6   5  10        0.05       -8.53     15.17 o
  -5   5  10        0.00       -3.70     13.97 o
  -4   5  10        2.38       13.32     15.06 o
  -3   5  10        3.65       14.33     13.72 o
  -2   5  10        4.57       -2.42     15.23 o
  -1   5  10       17.61       -0.51     15.94 o
  -7   6  10        3.52       -5.00     15.44 o
  -6   6  10        0.01       -7.44     14.22 o
  -5   6  10        0.98       18.76     14.54 o
  -4   6  10        0.56        6.15     13.76 o
  -3   6  10        2.83      -16.34     16.34 o
  -2   6  10        3.99       13.46     15.23 o
  -1   6  10       10.56       21.66     10.37 o
  -7   7  10       17.42        7.62     13.55 o
  -6   7  10        0.47      -11.36     13.99 o
  -5   7  10        0.32      -16.38     16.38 o
  -4   7  10        0.00       12.56     12.56 o
  -3   7  10        6.05        6.26     15.88 o
  -2   7  10        0.09        3.74     13.15 o
  -5   8  10        8.19       11.74     14.81 o
  -4   8  10        0.30      -12.83     15.50 o
  -3   8  10       23.30       30.71      6.87 o
 
